# Supplementary material for: Virus induced gene silencing confirms oligogenic inheritance of brown stem rot resistance in soybean
Source: Front Plant Sci. 2024 Jan 8;14:1292605. doi: 10.3389/fpls.2023.1292605 (PMC10801082; doi:10.3389/fpls.2023.1292605)
Supplement: Supplementary file 1 [file Table_1.xlsx]

## Sheet: ST1 RLP Annotation
Supplemental Table 1. Updated receptor like proteins (RLPs) located within the Rbs QTL on soybean chromosome 16. Each gene was annotated using the Gene Annotation Lookup tool on SoyBase (https://www.soybase.org/genomeannotation/).
Wm82.a4.v1 Identfier	RLP Class	Length of Primary Predicted Protein (AA)	Top Uniref100 Viridaeplantae Hit	Best HSP Evalue (E<10-6)	Best HSP Coverage (%)	Top Most Descriptive Uniref100 Viridaeplantae Hit	Best HSP Evalue (E<10-6)	Best HSP Coverage (%)	Top Arabidopsis (TAIR10) BLASTP Hit	Best HSP Evalue (E<10-10)	Best HSP Coverage (%)	GO Biological Process IDs	GO Biological Process Descriptions	GO Molecular Function IDs	GO Molecular Function Descriptions	GO Cellular Component IDs	GO Cellular Component Descriptions	PFAM IDs	PFAM Names	Alternative TAIR10 IDs
Glyma.16g156100	RLP_UK	933	UniRef100_I1MNX9 Protein kinase domain-containing protein n=1 Tax=Glycine max TaxID=3847 RepID=I1MNX9_SOYBN	0	99.89	UniRef100_I1MNX9 Protein kinase domain-containing protein n=1 Tax=Glycine max TaxID=3847 RepID=I1MNX9_SOYBN	0	99.89	AT1G34420.1 | Symbols: | leucine-rich repeat transmembrane protein kinase family protein | chr1:12584587-12587570 FORWARD LENGTH=966	0	97.86	GO:0006468	protein phosphorylation;	GO:0004672 GO:0005524	protein kinase activity; ATP binding;	GO:0005886 GO:0016021	plasma membrane; integral component of membrane	PF00560 PF00069 PF13855	LRR_1; Pkinase; LRR_8;	AT1G34420|F12K21.25|F12K21_25
Glyma.16g156200	RLP_UK	951	UniRef100_I1MNY0 Protein kinase domain-containing protein n=1 Tax=Glycine max TaxID=3847 RepID=I1MNY0_SOYBN	0	99.89	UniRef100_I1MNY0 Protein kinase domain-containing protein n=1 Tax=Glycine max TaxID=3847 RepID=I1MNY0_SOYBN	0	99.89	AT1G34420.1 | Symbols: | leucine-rich repeat transmembrane protein kinase family protein | chr1:12584587-12587570 FORWARD LENGTH=966	0	97.9	GO:0006468	protein phosphorylation;	GO:0004672 GO:0005524	protein kinase activity; ATP binding;	GO:0005886 GO:0016021	plasma membrane; integral component of membrane	PF00560 PF00069 PF13855 PF00069 PF00560 PF13855	LRR_1; Pkinase; LRR_8; Pkinase; LRR_1; LRR_8;	AT1G34420|F12K21.25|F12K21_25
Glyma.16g163400	RLP_B1	1132	UniRef100_K7LC53 LRRNT_2 domain-containing protein n=2 Tax=Soja TaxID=1462606 RepID=K7LC53_SOYBN	0	99.91	UniRef100_K7LC53 LRRNT_2 domain-containing protein n=2 Tax=Soja TaxID=1462606 RepID=K7LC53_SOYBN	0	99.91	AT2G34930.1 | Symbols: | disease resistance family protein / LRR family protein | chr2:14737169-14739886 REVERSE LENGTH=905	6e-119	88.78	GO:0007165 GO:0050832	signal transduction; defense response to fungus;	NA	NA	GO:0005576 GO:0005618	extracellular region; cell wall	PF08263 PF00560 PF13855	LRRNT_2; LRR_1; LRR_8;	AT2G34930|F19I3.16|F19I3_16
Glyma.16g168700	RLP_B2	1025	UniRef100_A0A0R0FRM6 LRRNT_2 domain-containing protein n=2 Tax=Glycine max TaxID=3847 RepID=A0A0R0FRM6_SOYBN	0	99.9	UniRef100_A0A0R0FRM6 LRRNT_2 domain-containing protein n=2 Tax=Glycine max TaxID=3847 RepID=A0A0R0FRM6_SOYBN	0	99.9	AT1G45616.1 | Symbols: AtRLP6, RLP6 | receptor like protein 6 | chr1:17183550-17186534 REVERSE LENGTH=994	2e-141	96.98	GO:0007165	signal transduction;	NA	NA	GO:0005576 GO:0005886 GO:0016021	extracellular region; plasma membrane; integral component of membrane	PF08263 PF00560 PF13855	LRRNT_2; LRR_1; LRR_8;	AT1G45616|AtRLP6|RLP6|receptor like protein 6|F2G19.6|F2G19_6
Glyma.16g169000	RLP_UK	285	UniRef100_K7MHS9 Uncharacterized protein n=1 Tax=Glycine max TaxID=3847 RepID=K7MHS9_SOYBN	0	99.65	UniRef100_UPI0007194458 receptor-like protein 9DC3 n=1 Tax=Glycine max TaxID=3847 RepID=UPI0007194458	0	92.98	AT3G05650.1 | Symbols: AtRLP32, RLP32 | receptor like protein 32 | chr3:1645884-1648490 REVERSE LENGTH=868	5e-49	91.23	GO:0007165	signal transduction;	GO:0016301	kinase activity;	GO:0005576 GO:0005886 GO:0016021	extracellular region; plasma membrane; integral component of membrane	PF00560	LRR_1;	AT3G05650|AtRLP32|RLP32|receptor like protein 32|F18C1.8|F18C1_8
Glyma.16g169100	RLP_B2	1179	UniRef100_A0A0R0FS17 LRRNT_2 domain-containing protein n=1 Tax=Glycine max TaxID=3847 RepID=A0A0R0FS17_SOYBN	0	99.92	UniRef100_A0A0R0FS17 LRRNT_2 domain-containing protein n=1 Tax=Glycine max TaxID=3847 RepID=A0A0R0FS17_SOYBN	0	99.92	AT3G11010.1 | Symbols: AtRLP34, RLP34 | receptor like protein 34 | chr3:3450988-3453672 REVERSE LENGTH=894	2e-148	69.3	GO:0007165	signal transduction;	GO:0016301	kinase activity;	GO:0005576 GO:0005886 GO:0016021	extracellular region; plasma membrane; integral component of membrane	PF08263 PF00560 PF13855	LRRNT_2; LRR_1; LRR_8;	AT3G11010|AtRLP34|RLP34|receptor like protein 34|F9F8.17
Glyma.16g169200	RLP_B2	1008	UniRef100_A0A0R0FYQ0 LRRNT_2 domain-containing protein n=1 Tax=Glycine max TaxID=3847 RepID=A0A0R0FYQ0_SOYBN	0	99.9	UniRef100_A0A0R0FYQ0 LRRNT_2 domain-containing protein n=1 Tax=Glycine max TaxID=3847 RepID=A0A0R0FYQ0_SOYBN	0	99.9	AT3G11010.1 | Symbols: AtRLP34, RLP34 | receptor like protein 34 | chr3:3450988-3453672 REVERSE LENGTH=894	1e-150	93.15	GO:0007165	signal transduction;	GO:0016301	kinase activity;	GO:0005576 GO:0005886 GO:0016021	extracellular region; plasma membrane; integral component of membrane	PF08263 PF00560 PF13855	LRRNT_2; LRR_1; LRR_8;	AT3G11010|AtRLP34|RLP34|receptor like protein 34|F9F8.17
Glyma.16g169300	RLP_B2	1021	UniRef100_K7MHT1 LRRNT_2 domain-containing protein n=1 Tax=Glycine max TaxID=3847 RepID=K7MHT1_SOYBN	0	99.9	UniRef100_K7MHT1 LRRNT_2 domain-containing protein n=1 Tax=Glycine max TaxID=3847 RepID=K7MHT1_SOYBN	0	99.9	AT5G27060.1 | Symbols: AtRLP53, RLP53 | receptor like protein 53 | chr5:9522534-9525407 REVERSE LENGTH=957	1e-148	98.24	GO:0007165	signal transduction;	GO:0016301	kinase activity;	GO:0005576 GO:0005886 GO:0016021	extracellular region; plasma membrane; integral component of membrane	PF08263 PF00560 PF13855	LRRNT_2; LRR_1; LRR_8;	AT5G27060|AtRLP53|RLP53|receptor like protein 53|F15P11.4|F15P11_4
Glyma.16g169400	RLP_UK	1049	UniRef100_K7MHT2 Uncharacterized protein n=1 Tax=Glycine max TaxID=3847 RepID=K7MHT2_SOYBN	0	99.9	UniRef100_UPI00023D6753 receptor-like protein 9DC3 n=1 Tax=Glycine max TaxID=3847 RepID=UPI00023D6753	0	90.28	AT3G11010.1 | Symbols: AtRLP34, RLP34 | receptor like protein 34 | chr3:3450988-3453672 REVERSE LENGTH=894	1e-147	77.41	GO:0007165	signal transduction;	GO:0016301	kinase activity;	GO:0005576 GO:0005886 GO:0016021	extracellular region; plasma membrane; integral component of membrane	PF00560 PF13855	LRR_1; LRR_8;	AT3G11010|AtRLP34|RLP34|receptor like protein 34|F9F8.17
Glyma.16g169500	RLP_UK	780	UniRef100_K7MHT3 Uncharacterized protein n=1 Tax=Glycine max TaxID=3847 RepID=K7MHT3_SOYBN	0	99.87	UniRef100_UPI000233E36E receptor-like protein 33 n=1 Tax=Glycine max TaxID=3847 RepID=UPI000233E36E	0	91.41	AT3G05650.1 | Symbols: AtRLP32, RLP32 | receptor like protein 32 | chr3:1645884-1648490 REVERSE LENGTH=868	5e-130	89.74	GO:0007165	signal transduction;	GO:0016301	kinase activity;	GO:0005576 GO:0005886 GO:0016021	extracellular region; plasma membrane; integral component of membrane	PF00560 PF13855	LRR_1; LRR_8;	AT3G05650|AtRLP32|RLP32|receptor like protein 32|F18C1.8|F18C1_8
Glyma.16g169700	RLP_B2	562	UniRef100_K7MHT5 LRRNT_2 domain-containing protein n=1 Tax=Glycine max TaxID=3847 RepID=K7MHT5_SOYBN	0	99.82	UniRef100_K7MHT5 LRRNT_2 domain-containing protein n=1 Tax=Glycine max TaxID=3847 RepID=K7MHT5_SOYBN	0	99.82	AT2G33060.1 | Symbols: AtRLP27, RLP27 | receptor like protein 27 | chr2:14025661-14028087 FORWARD LENGTH=808	3e-95	82.38	GO:0007165	signal transduction;	GO:0016301	kinase activity;	GO:0005886	plasma membrane	PF08263 PF13855	LRRNT_2; LRR_8;	AT2G33060|AtRLP27|RLP27|receptor like protein 27|F25I18.20|F25I18_20
Glyma.16g169900	RLP_UK	730	UniRef100_A0A0R0G0D9 LRRNT_2 domain-containing protein n=2 Tax=Glycine max TaxID=3847 RepID=A0A0R0G0D9_SOYBN	0	99.86	UniRef100_A0A0R0G0D9 LRRNT_2 domain-containing protein n=2 Tax=Glycine max TaxID=3847 RepID=A0A0R0G0D9_SOYBN	0	99.86	AT2G34930.1 | Symbols: | disease resistance family protein / LRR family protein | chr2:14737169-14739886 REVERSE LENGTH=905	3e-106	89.18	GO:0007165 GO:0050832	signal transduction; defense response to fungus;	NA	NA	GO:0005576 GO:0005618	extracellular region; cell wall	PF00560 PF13855	LRR_1; LRR_8;	AT2G34930|F19I3.16|F19I3_16
Glyma.16g170700	RLP_B1	1065	UniRef100_UPI00023D68ED receptor-like protein EIX2 n=1 Tax=Glycine max TaxID=3847 RepID=UPI00023D68ED	0	99.91	UniRef100_UPI00023D68ED receptor-like protein EIX2 n=1 Tax=Glycine max TaxID=3847 RepID=UPI00023D68ED	0	99.91	AT2G34930.1 | Symbols: | disease resistance family protein / LRR family protein | chr2:14737169-14739886 REVERSE LENGTH=905	3e-93	61.03	GO:0007165 GO:0050832	signal transduction; defense response to fungus;	NA	NA	GO:0005576 GO:0005618	extracellular region; cell wall	PF08263 PF00560 PF13855	LRRNT_2; LRR_1; LRR_8;	AT2G34930|F19I3.16|F19I3_16
Glyma.16g170800	RLP_B1	1182	UniRef100_A0A0R0FZJ2 Uncharacterized protein n=2 Tax=Glycine max TaxID=3847 RepID=A0A0R0FZJ2_SOYBN	0	76.23	UniRef100_A0A445GJU2 Receptor-like protein EIX2 n=1 Tax=Glycine soja TaxID=3848 RepID=A0A445GJU2_GLYSO	0	99.92	AT2G34930.1 | Symbols: | disease resistance family protein / LRR family protein | chr2:14737169-14739886 REVERSE LENGTH=905	3e-100	56.43	GO:0007165 GO:0050832	signal transduction; defense response to fungus;	NA	NA	GO:0005576 GO:0005618	extracellular region; cell wall	PF08263 PF00560 PF13855	LRRNT_2; LRR_1; LRR_8;	AT2G34930|F19I3.16|F19I3_16
Glyma.16g170900	RLP_B1	1131	UniRef100_K7MHU3 LRRNT_2 domain-containing protein n=1 Tax=Glycine max TaxID=3847 RepID=K7MHU3_SOYBN	0	99.91	UniRef100_K7MHU3 LRRNT_2 domain-containing protein n=1 Tax=Glycine max TaxID=3847 RepID=K7MHU3_SOYBN	0	99.91	AT2G34930.1 | Symbols: | disease resistance family protein / LRR family protein | chr2:14737169-14739886 REVERSE LENGTH=905	3e-108	57.56	GO:0007165 GO:0050832	signal transduction; defense response to fungus;	NA	NA	GO:0005576 GO:0005618	extracellular region; cell wall	PF08263 PF00560 PF13855	LRRNT_2; LRR_1; LRR_8;	AT2G34930|F19I3.16|F19I3_16
Glyma.16g171000	RLP_UK	435	UniRef100_UPI0003DEB682 receptor-like protein EIX2 n=1 Tax=Glycine max TaxID=3847 RepID=UPI0003DEB682	0	87.82	UniRef100_UPI0003DEB682 receptor-like protein EIX2 n=1 Tax=Glycine max TaxID=3847 RepID=UPI0003DEB682	0	87.82	AT2G34930.1 | Symbols: | disease resistance family protein / LRR family protein | chr2:14737169-14739886 REVERSE LENGTH=905	3e-55	71.72	GO:0007165 GO:0050832	signal transduction; defense response to fungus;	NA	NA	GO:0005576 GO:0005618	extracellular region; cell wall	PF13855	LRR_8;	AT2G34930|F19I3.16|F19I3_16
Glyma.16g171050	RLP_B1	218	UniRef100_A0A445GJW6 Receptor-like protein EIX2 n=2 Tax=Glycine soja TaxID=3848 RepID=A0A445GJW6_GLYSO	1e-153	99.54	UniRef100_A0A445GJW6 Receptor-like protein EIX2 n=2 Tax=Glycine soja TaxID=3848 RepID=A0A445GJW6_GLYSO	1e-153	99.54	AT3G11080.1 | Symbols: AtRLP35, RLP35 | receptor like protein 35 | chr3:3470481-3473312 FORWARD LENGTH=943	9e-30	96.79	GO:0007165	signal transduction;	GO:0016301	kinase activity;	GO:0005576 GO:0005886 GO:0016021	extracellular region; plasma membrane; integral component of membrane	PF13855 PF08263 PF00560	LRR_8; LRRNT_2; LRR_1;	AT3G11080|AtRLP35|RLP35|receptor like protein 35|F11B9.4
Glyma.16g171100	RLP_B1	1105	UniRef100_K7MHU5 LRRNT_2 domain-containing protein n=1 Tax=Glycine max TaxID=3847 RepID=K7MHU5_SOYBN	0	99.91	UniRef100_K7MHU5 LRRNT_2 domain-containing protein n=1 Tax=Glycine max TaxID=3847 RepID=K7MHU5_SOYBN	0	99.91	AT2G34930.1 | Symbols: | disease resistance family protein / LRR family protein | chr2:14737169-14739886 REVERSE LENGTH=905	7e-101	60.27	GO:0007165 GO:0050832	signal transduction; defense response to fungus;	NA	NA	GO:0005576 GO:0005618	extracellular region; cell wall	PF08263 PF00560 PF13855	LRRNT_2; LRR_1; LRR_8;	AT2G34930|F19I3.16|F19I3_16
Glyma.16g171200	RLP_B1	1113	UniRef100_K7MHU6 LRRNT_2 domain-containing protein n=1 Tax=Glycine max TaxID=3847 RepID=K7MHU6_SOYBN	0	99.91	UniRef100_K7MHU6 LRRNT_2 domain-containing protein n=1 Tax=Glycine max TaxID=3847 RepID=K7MHU6_SOYBN	0	99.91	AT2G34930.1 | Symbols: | disease resistance family protein / LRR family protein | chr2:14737169-14739886 REVERSE LENGTH=905	1e-102	59.93	GO:0007165 GO:0050832	signal transduction; defense response to fungus;	NA	NA	GO:0005576 GO:0005618	extracellular region; cell wall	PF08263 PF00560 PF13855	LRRNT_2; LRR_1; LRR_8;	AT2G34930|F19I3.16|F19I3_16
Glyma.16g171400	RLP_B1	1121	UniRef100_UPI00023D6AA7 receptor-like protein EIX2 isoform X1 n=1 Tax=Glycine max TaxID=3847 RepID=UPI00023D6AA7	0	99.91	UniRef100_UPI00023D6AA7 receptor-like protein EIX2 isoform X1 n=1 Tax=Glycine max TaxID=3847 RepID=UPI00023D6AA7	0	99.91	AT2G34930.1 | Symbols: | disease resistance family protein / LRR family protein | chr2:14737169-14739886 REVERSE LENGTH=905	1e-104	59.5	GO:0007165 GO:0050832	signal transduction; defense response to fungus;	NA	NA	GO:0005576 GO:0005618	extracellular region; cell wall	PF08263 PF00560 PF13855	LRRNT_2; LRR_1; LRR_8;	AT2G34930|F19I3.16|F19I3_16
Glyma.16g171500	RLP_B1	1082	UniRef100_A0A0R0FRS0 LRRNT_2 domain-containing protein n=3 Tax=Glycine max TaxID=3847 RepID=A0A0R0FRS0_SOYBN	0	99.91	UniRef100_A0A0R0FRS0 LRRNT_2 domain-containing protein n=3 Tax=Glycine max TaxID=3847 RepID=A0A0R0FRS0_SOYBN	0	99.91	AT2G34930.1 | Symbols: | disease resistance family protein / LRR family protein | chr2:14737169-14739886 REVERSE LENGTH=905	1e-114	82.72	GO:0007165 GO:0050832	signal transduction; defense response to fungus;	NA	NA	GO:0005576 GO:0005618	extracellular region; cell wall	PF08263 PF00560 PF13855	LRRNT_2; LRR_1; LRR_8;	AT2G34930|F19I3.16|F19I3_16
Glyma.16g171566	RLP_UK	449	UniRef100_A0A445GJT9 Receptor-like protein EIX2 n=1 Tax=Glycine soja TaxID=3848 RepID=A0A445GJT9_GLYSO	0	99.78	UniRef100_A0A445GJT9 Receptor-like protein EIX2 n=1 Tax=Glycine soja TaxID=3848 RepID=A0A445GJT9_GLYSO	0	99.78	AT2G34930.1 | Symbols: | disease resistance family protein / LRR family protein | chr2:14737169-14739886 REVERSE LENGTH=905	1e-57	84.41	GO:0007165 GO:0050832	signal transduction; defense response to fungus;	NA	NA	GO:0005576 GO:0005618	extracellular region; cell wall	PF13855	LRR_8;	AT2G34930|F19I3.16|F19I3_16
Glyma.16g171632	RLP_B1	454	UniRef100_UPI0007190D1F leucine-rich repeat receptor-like protein kinase PXL1 n=1 Tax=Glycine max TaxID=3847 RepID=UPI0007190D1F	0	99.78	UniRef100_UPI0007190D1F leucine-rich repeat receptor-like protein kinase PXL1 n=1 Tax=Glycine max TaxID=3847 RepID=UPI0007190D1F	0	99.78	AT2G15080.1 | Symbols: AtRLP19, RLP19 | receptor like protein 19 | chr2:6533764-6536715 FORWARD LENGTH=983	7e-54	93.17	GO:0007165	signal transduction;	GO:0016301	kinase activity;	GO:0005576 GO:0005886 GO:0016021	extracellular region; plasma membrane; integral component of membrane	PF08263 PF00560 PF12799	LRRNT_2; LRR_1; LRR_4;	AT2G15080|AtRLP19|RLP19|receptor like protein 19|T15J14.12|T15J14_12
Glyma.16g171700	RLP_B1	727	UniRef100_A0A0R0FRQ4 LRRNT_2 domain-containing protein n=1 Tax=Glycine max TaxID=3847 RepID=A0A0R0FRQ4_SOYBN	0	99.86	UniRef100_A0A0R0FRQ4 LRRNT_2 domain-containing protein n=1 Tax=Glycine max TaxID=3847 RepID=A0A0R0FRQ4_SOYBN	0	99.86	AT2G34930.1 | Symbols: | disease resistance family protein / LRR family protein | chr2:14737169-14739886 REVERSE LENGTH=905	7e-55	92.57	GO:0007165 GO:0050832	signal transduction; defense response to fungus;	NA	NA	GO:0005576 GO:0005618	extracellular region; cell wall	PF00560 PF08263	LRR_1; LRRNT_2;	AT2G34930|F19I3.16|F19I3_16
Glyma.16g172100	RLP_B1	1082	UniRef100_A0A445GJY4 Receptor-like protein EIX2 n=1 Tax=Glycine soja TaxID=3848 RepID=A0A445GJY4_GLYSO	0	99.91	UniRef100_A0A445GJY4 Receptor-like protein EIX2 n=1 Tax=Glycine soja TaxID=3848 RepID=A0A445GJY4_GLYSO	0	99.91	AT2G34930.1 | Symbols: | disease resistance family protein / LRR family protein | chr2:14737169-14739886 REVERSE LENGTH=905	9e-103	61.65	GO:0007165 GO:0050832	signal transduction; defense response to fungus;	NA	NA	GO:0005576 GO:0005618	extracellular region; cell wall	PF08263 PF00560 PF13855	LRRNT_2; LRR_1; LRR_8;	AT2G34930|F19I3.16|F19I3_16
Glyma.16g172200	RLP_B1	1092	UniRef100_K7MHV8 LRRNT_2 domain-containing protein n=1 Tax=Glycine max TaxID=3847 RepID=K7MHV8_SOYBN	0	99.91	UniRef100_K7MHV8 LRRNT_2 domain-containing protein n=1 Tax=Glycine max TaxID=3847 RepID=K7MHV8_SOYBN	0	99.91	AT2G34930.1 | Symbols: | disease resistance family protein / LRR family protein | chr2:14737169-14739886 REVERSE LENGTH=905	1e-125	90.48	GO:0007165 GO:0050832	signal transduction; defense response to fungus;	NA	NA	GO:0005576 GO:0005618	extracellular region; cell wall	PF08263 PF00560 PF13855	LRRNT_2; LRR_1; LRR_8;	AT2G34930|F19I3.16|F19I3_16
Glyma.16g172300	RLP_B1	1162	UniRef100_UPI00023D6C52 receptor-like protein EIX2 n=1 Tax=Glycine max TaxID=3847 RepID=UPI00023D6C52	0	95.01	UniRef100_UPI00023D6C52 receptor-like protein EIX2 n=1 Tax=Glycine max TaxID=3847 RepID=UPI00023D6C52	0	95.01	AT2G34930.1 | Symbols: | disease resistance family protein / LRR family protein | chr2:14737169-14739886 REVERSE LENGTH=905	1e-105	57.4	GO:0007165 GO:0050832	signal transduction; defense response to fungus;	NA	NA	GO:0005576 GO:0005618	extracellular region; cell wall	PF08263 PF00560 PF13855	LRRNT_2; LRR_1; LRR_8;	AT2G34930|F19I3.16|F19I3_16
Glyma.16g173900	RLP_UK	868	UniRef100_A0A0R0FS76 LRRNT_2 domain-containing protein n=2 Tax=Glycine max TaxID=3847 RepID=A0A0R0FS76_SOYBN	0	99.88	UniRef100_A0A0R0FS76 LRRNT_2 domain-containing protein n=2 Tax=Glycine max TaxID=3847 RepID=A0A0R0FS76_SOYBN	0	99.88	AT2G34930.1 | Symbols: | disease resistance family protein / LRR family protein | chr2:14737169-14739886 REVERSE LENGTH=905	3e-95	82.26	GO:0007165 GO:0050832	signal transduction; defense response to fungus;	NA	NA	GO:0005576 GO:0005618	extracellular region; cell wall	PF00560 PF13855	LRR_1; LRR_8;	AT2G34930|F19I3.16|F19I3_16
Glyma.16g174000	RLP_UK	723	UniRef100_A0A445GJY5 Receptor-like protein EIX2 n=1 Tax=Glycine soja TaxID=3848 RepID=A0A445GJY5_GLYSO	0	99.86	UniRef100_A0A445GJY5 Receptor-like protein EIX2 n=1 Tax=Glycine soja TaxID=3848 RepID=A0A445GJY5_GLYSO	0	99.86	AT2G34930.1 | Symbols: | disease resistance family protein / LRR family protein | chr2:14737169-14739886 REVERSE LENGTH=905	4e-88	88.24	GO:0007165 GO:0050832	signal transduction; defense response to fungus;	NA	NA	GO:0005576 GO:0005618	extracellular region; cell wall	PF00560 PF13855	LRR_1; LRR_8;	AT2G34930|F19I3.16|F19I3_16
Glyma.16g174050	RLP_UK	214	UniRef100_UPI000E21B8C6 LOW QUALITY PROTEIN: receptor-like protein EIX2 n=1 Tax=Glycine max TaxID=3847 RepID=UPI000E21B8C6	3e-137	99.53	UniRef100_UPI000E21B8C6 LOW QUALITY PROTEIN: receptor-like protein EIX2 n=1 Tax=Glycine max TaxID=3847 RepID=UPI000E21B8C6	3e-137	99.53	AT3G20820.1 | Symbols: | Leucine-rich repeat (LRR) family protein | chr3:7280930-7282027 FORWARD LENGTH=365	9e-18	97.66	GO:0007165	signal transduction;	NA	NA	GO:0005618 GO:0005829 GO:0005886 GO:0009506 GO:0048046	cell wall; cytosol; plasma membrane; plasmodesma; apoplast	PF00560	LRR_1;	AT3G20820|moe17.11
Glyma.16g174100	RLP_B3	1124	UniRef100_A0A0R0G3A6 LRRNT_2 domain-containing protein n=1 Tax=Glycine max TaxID=3847 RepID=A0A0R0G3A6_SOYBN	0	99.91	UniRef100_A0A0R0G3A6 LRRNT_2 domain-containing protein n=1 Tax=Glycine max TaxID=3847 RepID=A0A0R0G3A6_SOYBN	0	99.91	AT2G34930.1 | Symbols: | disease resistance family protein / LRR family protein | chr2:14737169-14739886 REVERSE LENGTH=905	1e-84	66.28	GO:0007165 GO:0050832	signal transduction; defense response to fungus;	NA	NA	GO:0005576 GO:0005618	extracellular region; cell wall	PF08263 PF13855	LRRNT_2; LRR_8;	AT2G34930|F19I3.16|F19I3_16
Glyma.16g174300	RLP_B3	110	UniRef100_C6TF97 LRRNT_2 domain-containing protein n=2 Tax=Glycine max TaxID=3847 RepID=C6TF97_SOYBN	4e-74	99.09	UniRef100_C6TF97 LRRNT_2 domain-containing protein n=2 Tax=Glycine max TaxID=3847 RepID=C6TF97_SOYBN	4e-74	99.09	AT2G34930.1 | Symbols: | disease resistance family protein / LRR family protein | chr2:14737169-14739886 REVERSE LENGTH=905	6e-14	58.18	GO:0007165 GO:0050832	signal transduction; defense response to fungus;	NA	NA	GO:0005576 GO:0005618	extracellular region; cell wall	PF08263	LRRNT_2;	AT2G34930|F19I3.16|F19I3_16
Glyma.16g174500	RLP_B3	566	UniRef100_A0A0R0G0Q1 Uncharacterized protein (Fragment) n=1 Tax=Glycine max TaxID=3847 RepID=A0A0R0G0Q1_SOYBN	0	100	UniRef100_UPI0010387756 receptor-like protein EIX1 isoform X4 n=1 Tax=Glycine soja TaxID=3848 RepID=UPI0010387756	0	87.1	AT1G17240.1 | Symbols: AtRLP2, RLP2 | receptor like protein 2 | chr1:5896528-5898717 REVERSE LENGTH=729	1e-52	85.69	GO:0007165 GO:0010073	signal transduction; meristem maintenance;	GO:0004672	protein kinase activity;	GO:0005886 GO:0016021	plasma membrane; integral component of membrane	PF00560 PF13855	LRR_1; LRR_8;	AT1G17240|AtRLP2|RLP2|receptor like protein 2|F20D23.6|F20D23_6
Glyma.16g174600	RLP_B3	1253	UniRef100_UPI0007191231 receptor-like protein EIX1 n=1 Tax=Glycine max TaxID=3847 RepID=UPI0007191231	0	99.92	UniRef100_UPI0007191231 receptor-like protein EIX1 n=1 Tax=Glycine max TaxID=3847 RepID=UPI0007191231	0	99.92	AT2G34930.1 | Symbols: | disease resistance family protein / LRR family protein | chr2:14737169-14739886 REVERSE LENGTH=905	6e-93	62.49	GO:0007165 GO:0050832	signal transduction; defense response to fungus;	NA	NA	GO:0005576 GO:0005618	extracellular region; cell wall	PF08263 PF00560 PF13855	LRRNT_2; LRR_1; LRR_8;	AT2G34930|F19I3.16|F19I3_16
Glyma.16g174700	RLP_UK	1263	UniRef100_UPI000296100D receptor-like protein EIX2 isoform X1 n=1 Tax=Glycine max TaxID=3847 RepID=UPI000296100D	0	99.92	UniRef100_UPI000296100D receptor-like protein EIX2 isoform X1 n=1 Tax=Glycine max TaxID=3847 RepID=UPI000296100D	0	99.92	AT2G34930.1 | Symbols: | disease resistance family protein / LRR family protein | chr2:14737169-14739886 REVERSE LENGTH=905	2e-93	57.64	GO:0007165 GO:0050832	signal transduction; defense response to fungus;	NA	NA	GO:0005576 GO:0005618	extracellular region; cell wall	PF08263 PF00560 PF13855	LRRNT_2; LRR_1; LRR_8;	AT2G34930|F19I3.16|F19I3_16
Glyma.16g174800	RLP_B3	734	UniRef100_K7MHY2 Uncharacterized protein n=2 Tax=Glycine max TaxID=3847 RepID=K7MHY2_SOYBN	0	99.86	UniRef100_UPI00103E877A receptor-like protein EIX2 n=1 Tax=Glycine soja TaxID=3848 RepID=UPI00103E877A	0	99.86	AT2G34930.1 | Symbols: | disease resistance family protein / LRR family protein | chr2:14737169-14739886 REVERSE LENGTH=905	7e-95	88.15	GO:0007165 GO:0050832	signal transduction; defense response to fungus;	NA	NA	GO:0005576 GO:0005618	extracellular region; cell wall	PF00560 PF13855	LRR_1; LRR_8;	AT2G34930|F19I3.16|F19I3_16
Glyma.16g175000	RLP_B3	1221	UniRef100_K7MHX8 LRRNT_2 domain-containing protein n=1 Tax=Glycine max TaxID=3847 RepID=K7MHX8_SOYBN	0	99.92	UniRef100_K7MHX8 LRRNT_2 domain-containing protein n=1 Tax=Glycine max TaxID=3847 RepID=K7MHX8_SOYBN	0	99.92	AT2G34930.1 | Symbols: | disease resistance family protein / LRR family protein | chr2:14737169-14739886 REVERSE LENGTH=905	7e-90	64.13	GO:0007165 GO:0050832	signal transduction; defense response to fungus;	NA	NA	GO:0005576 GO:0005618	extracellular region; cell wall	PF08263 PF00560 PF13855	LRRNT_2; LRR_1; LRR_8;	AT2G34930|F19I3.16|F19I3_16
Glyma.16g175100	RLP_UK	1294	UniRef100_A0A368UI48 LRRNT_2 domain-containing protein n=2 Tax=Glycine max TaxID=3847 RepID=A0A368UI48_SOYBN	0	99.92	UniRef100_A0A368UI48 LRRNT_2 domain-containing protein n=2 Tax=Glycine max TaxID=3847 RepID=A0A368UI48_SOYBN	0	99.92	AT2G34930.1 | Symbols: | disease resistance family protein / LRR family protein | chr2:14737169-14739886 REVERSE LENGTH=905	4e-91	56.41	GO:0007165 GO:0050832	signal transduction; defense response to fungus;	NA	NA	GO:0005576 GO:0005618	extracellular region; cell wall	PF08263 PF00560 PF13855	LRRNT_2; LRR_1; LRR_8;	AT2G34930|F19I3.16|F19I3_16
Glyma.16g176400	RLP_UK	902	UniRef100_A0A0R0FZS5 Uncharacterized protein (Fragment) n=1 Tax=Glycine max TaxID=3847 RepID=A0A0R0FZS5_SOYBN	0	100	UniRef100_A0A0R0G0L3 LRRNT_2 domain-containing protein n=1 Tax=Glycine max TaxID=3847 RepID=A0A0R0G0L3_SOYBN	0	98	AT2G34930.1 | Symbols: | disease resistance family protein / LRR family protein | chr2:14737169-14739886 REVERSE LENGTH=905	2e-101	89.14	GO:0007165 GO:0050832	signal transduction; defense response to fungus;	NA	NA	GO:0005576 GO:0005618	extracellular region; cell wall	PF00560 PF13855	LRR_1; LRR_8;	AT2G34930|F19I3.16|F19I3_16
Glyma.16g176600	RLP_B3	1118	UniRef100_A0A445GK21 Receptor-like protein EIX1 n=1 Tax=Glycine soja TaxID=3848 RepID=A0A445GK21_GLYSO	0	99.91	UniRef100_A0A445GK21 Receptor-like protein EIX1 n=1 Tax=Glycine soja TaxID=3848 RepID=A0A445GK21_GLYSO	0	99.91	AT1G74190.1 | Symbols: AtRLP15, RLP15 | receptor like protein 15 | chr1:27902590-27906158 REVERSE LENGTH=965	2e-78	69.68	GO:0007165	signal transduction;	NA	NA	GO:0005576 GO:0005886 GO:0016021	extracellular region; plasma membrane; integral component of membrane	PF08263 PF00560 PF13855	LRRNT_2; LRR_1; LRR_8;	AT1G74190|AtRLP15|RLP15|receptor like protein 15|F9E11.4
Glyma.16g176800	RLP_B3	1141	UniRef100_K7MHZ7 LRRNT_2 domain-containing protein n=2 Tax=Soja TaxID=1462606 RepID=K7MHZ7_SOYBN	0	99.91	UniRef100_K7MHZ7 LRRNT_2 domain-containing protein n=2 Tax=Soja TaxID=1462606 RepID=K7MHZ7_SOYBN	0	99.91	AT2G34930.1 | Symbols: | disease resistance family protein / LRR family protein | chr2:14737169-14739886 REVERSE LENGTH=905	8e-99	73.62	GO:0007165 GO:0050832	signal transduction; defense response to fungus;	NA	NA	GO:0005576 GO:0005618	extracellular region; cell wall	PF08263 PF00560 PF13855	LRRNT_2; LRR_1; LRR_8;	AT2G34930|F19I3.16|F19I3_16
Glyma.16g176900	RLP_B3	1114	UniRef100_UPI0003DEB1E4 receptor-like protein EIX2 isoform X1 n=1 Tax=Glycine max TaxID=3847 RepID=UPI0003DEB1E4	0	99.91	UniRef100_UPI0003DEB1E4 receptor-like protein EIX2 isoform X1 n=1 Tax=Glycine max TaxID=3847 RepID=UPI0003DEB1E4	0	99.91	AT2G34930.1 | Symbols: | disease resistance family protein / LRR family protein | chr2:14737169-14739886 REVERSE LENGTH=905	8e-108	74.06	GO:0007165 GO:0050832	signal transduction; defense response to fungus;	NA	NA	GO:0005576 GO:0005618	extracellular region; cell wall	PF08263 PF00560 PF13855	LRRNT_2; LRR_1; LRR_8;	AT2G34930|F19I3.16|F19I3_16
Glyma.16g182700	RLP_UK	834	UniRef100_A0A0R0G050 Uncharacterized protein n=1 Tax=Glycine max TaxID=3847 RepID=A0A0R0G050_SOYBN	0	99.88	UniRef100_A0A0R0G143 LRRNT_2 domain-containing protein n=1 Tax=Glycine max TaxID=3847 RepID=A0A0R0G143_SOYBN	0	99.88	AT2G34930.1 | Symbols: | disease resistance family protein / LRR family protein | chr2:14737169-14739886 REVERSE LENGTH=905	3e-137	92.09	GO:0007165 GO:0050832	signal transduction; defense response to fungus;	NA	NA	GO:0005576 GO:0005618	extracellular region; cell wall	PF00560 PF13855	LRR_1; LRR_8;	AT2G34930|F19I3.16|F19I3_16
Glyma.16g182751	RLP_B5	421	UniRef100_A0A445GKB8 Receptor-like protein EIX2 n=1 Tax=Glycine soja TaxID=3848 RepID=A0A445GKB8_GLYSO	0	99.29	UniRef100_A0A445GKB8 Receptor-like protein EIX2 n=1 Tax=Glycine soja TaxID=3848 RepID=A0A445GKB8_GLYSO	0	99.29	AT2G34930.1 | Symbols: | disease resistance family protein / LRR family protein | chr2:14737169-14739886 REVERSE LENGTH=905	1e-70	99.05	GO:0007165 GO:0050832	signal transduction; defense response to fungus;	NA	NA	GO:0005576 GO:0005618	extracellular region; cell wall	PF08263 PF00560 PF13855	LRRNT_2; LRR_1; LRR_8;	AT2G34930|F19I3.16|F19I3_16
Glyma.16g182866	RLP_UK	478	UniRef100_UPI0007191802 LRR receptor-like serine/threonine-protein kinase GSO1 n=1 Tax=Glycine max TaxID=3847 RepID=UPI0007191802	0	84.52	UniRef100_UPI0007191802 LRR receptor-like serine/threonine-protein kinase GSO1 n=1 Tax=Glycine max TaxID=3847 RepID=UPI0007191802	0	84.52	AT2G34930.1 | Symbols: | disease resistance family protein / LRR family protein | chr2:14737169-14739886 REVERSE LENGTH=905	4e-51	95.61	GO:0007165 GO:0050832	signal transduction; defense response to fungus;	NA	NA	GO:0005576 GO:0005618	extracellular region; cell wall	PF13855	LRR_8;	AT2G34930|F19I3.16|F19I3_16
Glyma.16g182900	RLP_B4	213	UniRef100_K7KYR6 LRRNT_2 domain-containing protein n=1 Tax=Glycine max TaxID=3847 RepID=K7KYR6_SOYBN	5e-151	98.59	UniRef100_K7KYR6 LRRNT_2 domain-containing protein n=1 Tax=Glycine max TaxID=3847 RepID=K7KYR6_SOYBN	5e-151	98.59	AT2G34930.1 | Symbols: | disease resistance family protein / LRR family protein | chr2:14737169-14739886 REVERSE LENGTH=905	1e-31	81.22	GO:0007165 GO:0050832	signal transduction; defense response to fungus;	NA	NA	GO:0005576 GO:0005618	extracellular region; cell wall	PF13855 PF08263	LRR_8; LRRNT_2;	AT2G34930|F19I3.16|F19I3_16
Glyma.16g183266	RLP_UK	459	UniRef100_A0A0R0FSC6 Uncharacterized protein n=2 Tax=Glycine max TaxID=3847 RepID=A0A0R0FSC6_SOYBN	0	99.78	UniRef100_UPI000719232F receptor-like protein EIX1 isoform X2 n=1 Tax=Glycine max TaxID=3847 RepID=UPI000719232F	0	99.78	AT2G34930.1 | Symbols: | disease resistance family protein / LRR family protein | chr2:14737169-14739886 REVERSE LENGTH=905	2e-66	84.53	GO:0007165 GO:0050832	signal transduction; defense response to fungus;	NA	NA	GO:0005576 GO:0005618	extracellular region; cell wall	PF00560 PF13855	LRR_1; LRR_8;	AT2G34930|F19I3.16|F19I3_16
Glyma.16g183332	RLP_B4	585	UniRef100_UPI00071928B9 receptor-like protein EIX1 n=1 Tax=Glycine max TaxID=3847 RepID=UPI00071928B9	0	99.49	UniRef100_UPI00071928B9 receptor-like protein EIX1 n=1 Tax=Glycine max TaxID=3847 RepID=UPI00071928B9	0	99.49	AT2G26330.1 | Symbols: ER, QRP1 | Leucine-rich receptor-like protein kinase family protein | chr2:11208367-11213895 REVERSE LENGTH=976	5e-51	88.38	GO:0001558 GO:0001944 GO:0006468 GO:0009664 GO:0009755 GO:0009944 GO:0009965 GO:0010103 GO:0010148 GO:0030155 GO:0042742 GO:0048281 GO:0050832 GO:0051302 GO:0070370 GO:1905421	regulation of cell growth; vasculature development; protein phosphorylation; plant-type cell wall organization; hormone-mediated signaling pathway; polarity specification of adaxial/abaxial axis; leaf morphogenesis; stomatal complex morphogenesis; transpiration; regulation of cell adhesion; defense response to bacterium; inflorescence morphogenesis; defense response to fungus; regulation of cell …	GO:0005102 GO:0005515 GO:0005524 GO:0019199 GO:0033612 GO:0042277	signaling receptor binding; protein binding; ATP binding; transmembrane receptor protein kinase activity; receptor serine/threonine kinase binding; peptide binding;	GO:0005739 GO:0005886 GO:0016021	mitochondrion; plasma membrane; integral component of membrane	PF08263 PF13855	LRRNT_2; LRR_8;	AT2G26330|ER|QRP1|ERECTA|QUANTITATIVE RESISTANCE TO PLECTOSPHAERELLA 1|T1D16.3|T1D16_3|ERECTA
Glyma.16g183400	RLP_UK	911	UniRef100_A0A0R0G1S2 LRRNT_2 domain-containing protein n=1 Tax=Glycine max TaxID=3847 RepID=A0A0R0G1S2_SOYBN	0	99.89	UniRef100_A0A0R0G1S2 LRRNT_2 domain-containing protein n=1 Tax=Glycine max TaxID=3847 RepID=A0A0R0G1S2_SOYBN	0	99.89	AT2G34930.1 | Symbols: | disease resistance family protein / LRR family protein | chr2:14737169-14739886 REVERSE LENGTH=905	3e-149	90.67	GO:0007165 GO:0050832	signal transduction; defense response to fungus;	NA	NA	GO:0005576 GO:0005618	extracellular region; cell wall	PF08263 PF00560 PF13855 PF00560 PF13855	LRRNT_2; LRR_1; LRR_8; LRR_1; LRR_8;	AT2G34930|F19I3.16|F19I3_16
Glyma.16g183500	RLP_UK	524	UniRef100_UPI00071910E1 receptor-like protein EIX2 isoform X1 n=2 Tax=Glycine max TaxID=3847 RepID=UPI00071910E1	0	99.43	UniRef100_UPI00071910E1 receptor-like protein EIX2 isoform X1 n=2 Tax=Glycine max TaxID=3847 RepID=UPI00071910E1	0	99.43	AT2G34930.1 | Symbols: | disease resistance family protein / LRR family protein | chr2:14737169-14739886 REVERSE LENGTH=905	1e-81	85.88	GO:0007165 GO:0050832	signal transduction; defense response to fungus;	NA	NA	GO:0005576 GO:0005618	extracellular region; cell wall	PF00560	LRR_1;	AT2G34930|F19I3.16|F19I3_16
Glyma.16g183550	RLP_B4	158	UniRef100_A0A0R0FSB0 LRRNT_2 domain-containing protein n=2 Tax=Glycine max TaxID=3847 RepID=A0A0R0FSB0_SOYBN	1e-91	93.67	UniRef100_A0A0R0FSB0 LRRNT_2 domain-containing protein n=2 Tax=Glycine max TaxID=3847 RepID=A0A0R0FSB0_SOYBN	1e-91	93.67	AT2G34930.1 | Symbols: | disease resistance family protein / LRR family protein | chr2:14737169-14739886 REVERSE LENGTH=905	5e-24	77.85	GO:0007165 GO:0050832	signal transduction; defense response to fungus;	NA	NA	GO:0005576 GO:0005618	extracellular region; cell wall	PF08263	LRRNT_2;	AT2G34930|F19I3.16|F19I3_16
Glyma.16g183601	RLP_B4	104	UniRef100_A0A0R0G3T0 LRRNT_2 domain-containing protein n=1 Tax=Glycine max TaxID=3847 RepID=A0A0R0G3T0_SOYBN	1e-35	65.38	UniRef100_A0A0R0G3T0 LRRNT_2 domain-containing protein n=1 Tax=Glycine max TaxID=3847 RepID=A0A0R0G3T0_SOYBN	1e-35	65.38	NA	NA	NA	NA	NA	NA	NA	NA	NA	PF08263	LRRNT_2;	NA
Glyma.16g183651	RLP_B4	134	UniRef100_UPI00103C10E9 receptor-like protein 34 n=1 Tax=Glycine soja TaxID=3848 RepID=UPI00103C10E9	7e-76	87.31	UniRef100_UPI00103C10E9 receptor-like protein 34 n=1 Tax=Glycine soja TaxID=3848 RepID=UPI00103C10E9	7e-76	87.31	AT2G34930.1 | Symbols: | disease resistance family protein / LRR family protein | chr2:14737169-14739886 REVERSE LENGTH=905	7e-18	69.4	GO:0007165 GO:0050832	signal transduction; defense response to fungus;	NA	NA	GO:0005576 GO:0005618	extracellular region; cell wall	PF08263	LRRNT_2;	AT2G34930|F19I3.16|F19I3_16
Glyma.16g184000	RLP_B4	1050	UniRef100_A0A0R0FSN4 Uncharacterized protein n=1 Tax=Glycine max TaxID=3847 RepID=A0A0R0FSN4_SOYBN	0	87.52	UniRef100_A0A0R0FZK4 LRRNT_2 domain-containing protein n=1 Tax=Glycine max TaxID=3847 RepID=A0A0R0FZK4_SOYBN	0	93.43	AT2G34930.1 | Symbols: | disease resistance family protein / LRR family protein | chr2:14737169-14739886 REVERSE LENGTH=905	3e-143	86.19	GO:0007165 GO:0050832	signal transduction; defense response to fungus;	NA	NA	GO:0005576 GO:0005618	extracellular region; cell wall	PF08263 PF00560 PF13855	LRRNT_2; LRR_1; LRR_8;	AT2G34930|F19I3.16|F19I3_16
Glyma.16g184200	RLP_B4	1116	UniRef100_A0A0R0G097 LRRNT_2 domain-containing protein n=1 Tax=Glycine max TaxID=3847 RepID=A0A0R0G097_SOYBN	0	99.73	UniRef100_A0A0R0G097 LRRNT_2 domain-containing protein n=1 Tax=Glycine max TaxID=3847 RepID=A0A0R0G097_SOYBN	0	99.73	AT2G34930.1 | Symbols: | disease resistance family protein / LRR family protein | chr2:14737169-14739886 REVERSE LENGTH=905	4e-145	90.59	GO:0007165 GO:0050832	signal transduction; defense response to fungus;	NA	NA	GO:0005576 GO:0005618	extracellular region; cell wall	PF08263 PF00560 PF13855	LRRNT_2; LRR_1; LRR_8;	AT2G34930|F19I3.16|F19I3_16
Glyma.16g184266	RLP_UK	246	UniRef100_A0A0B2QT64 Serine/threonine-protein kinase BRI1-like 2 n=1 Tax=Glycine soja TaxID=3848 RepID=A0A0B2QT64_GLYSO	3e-170	99.19	UniRef100_A0A0B2QT64 Serine/threonine-protein kinase BRI1-like 2 n=1 Tax=Glycine soja TaxID=3848 RepID=A0A0B2QT64_GLYSO	3e-170	99.19	AT5G49290.1 | Symbols: ATRLP56, RLP56 | receptor like protein 56 | chr5:19980195-19983869 FORWARD LENGTH=908	8e-37	69.92	GO:0007165	signal transduction;	NA	NA	GO:0005576 GO:0005886	extracellular region; plasma membrane	PF00560	LRR_1;	AT5G49290|ATRLP56|RLP56|receptor like protein 56|K21P3.17|K21P3_17
Glyma.16g184332	RLP_B5	195	UniRef100_A0A445GKF9 Receptor-like protein EIX2 n=2 Tax=Glycine soja TaxID=3848 RepID=A0A445GKF9_GLYSO	7e-130	97.95	UniRef100_A0A445GKF9 Receptor-like protein EIX2 n=2 Tax=Glycine soja TaxID=3848 RepID=A0A445GKF9_GLYSO	7e-130	97.95	AT2G34930.1 | Symbols: | disease resistance family protein / LRR family protein | chr2:14737169-14739886 REVERSE LENGTH=905	2e-30	81.03	GO:0007165 GO:0050832	signal transduction; defense response to fungus;	NA	NA	GO:0005576 GO:0005618	extracellular region; cell wall	PF13855 PF08263	LRR_8; LRRNT_2;	AT2G34930|F19I3.16|F19I3_16
Glyma.16g184451	RLP_UK	223	UniRef100_UPI0003DEC4E4 receptor-like protein EIX1 n=1 Tax=Glycine max TaxID=3847 RepID=UPI0003DEC4E4	4e-142	96.86	UniRef100_UPI0003DEC4E4 receptor-like protein EIX1 n=1 Tax=Glycine max TaxID=3847 RepID=UPI0003DEC4E4	4e-142	96.86	AT2G34930.1 | Symbols: | disease resistance family protein / LRR family protein | chr2:14737169-14739886 REVERSE LENGTH=905	8e-36	94.62	GO:0007165 GO:0050832	signal transduction; defense response to fungus;	NA	NA	GO:0005576 GO:0005618	extracellular region; cell wall	PF00560	LRR_1;	AT2G34930|F19I3.16|F19I3_16
Glyma.16g184500	RLP_UK	728	UniRef100_A0A0R0FS91 LRRNT_2 domain-containing protein n=1 Tax=Glycine max TaxID=3847 RepID=A0A0R0FS91_SOYBN	0	99.86	UniRef100_A0A0R0FS91 LRRNT_2 domain-containing protein n=1 Tax=Glycine max TaxID=3847 RepID=A0A0R0FS91_SOYBN	0	99.86	AT2G34930.1 | Symbols: | disease resistance family protein / LRR family protein | chr2:14737169-14739886 REVERSE LENGTH=905	1e-125	97.53	GO:0007165 GO:0050832	signal transduction; defense response to fungus;	NA	NA	GO:0005576 GO:0005618	extracellular region; cell wall	PF00560	LRR_1;	AT2G34930|F19I3.16|F19I3_16
Glyma.16g184700	RLP_UK	870	UniRef100_A0A0R0G182 Uncharacterized protein n=1 Tax=Glycine max TaxID=3847 RepID=A0A0R0G182_SOYBN	0	99.89	UniRef100_A0A445GKI1 Receptor-like protein EIX1 n=2 Tax=Glycine soja TaxID=3848 RepID=A0A445GKI1_GLYSO	0	99.89	AT2G34930.1 | Symbols: | disease resistance family protein / LRR family protein | chr2:14737169-14739886 REVERSE LENGTH=905	3e-123	92.41	GO:0007165 GO:0050832	signal transduction; defense response to fungus;	NA	NA	GO:0005576 GO:0005618	extracellular region; cell wall	PF00560 PF13855	LRR_1; LRR_8;	AT2G34930|F19I3.16|F19I3_16
Glyma.16g184800	RLP_B5	913	UniRef100_A0A0R0G127 LRRNT_2 domain-containing protein n=2 Tax=Glycine max TaxID=3847 RepID=A0A0R0G127_SOYBN	0	99.89	UniRef100_A0A0R0G127 LRRNT_2 domain-containing protein n=2 Tax=Glycine max TaxID=3847 RepID=A0A0R0G127_SOYBN	0	99.89	AT2G34930.1 | Symbols: | disease resistance family protein / LRR family protein | chr2:14737169-14739886 REVERSE LENGTH=905	3e-150	87.51	GO:0007165 GO:0050832	signal transduction; defense response to fungus;	NA	NA	GO:0005576 GO:0005618	extracellular region; cell wall	PF08263 PF00560 PF13855	LRRNT_2; LRR_1; LRR_8;	AT2G34930|F19I3.16|F19I3_16
Glyma.16g185100	RLP_UK	841	UniRef100_A0A0R0FSC6 Uncharacterized protein n=2 Tax=Glycine max TaxID=3847 RepID=A0A0R0FSC6_SOYBN	0	98.22	UniRef100_UPI000719232F receptor-like protein EIX1 isoform X2 n=1 Tax=Glycine max TaxID=3847 RepID=UPI000719232F	0	99.88	AT2G34930.1 | Symbols: | disease resistance family protein / LRR family protein | chr2:14737169-14739886 REVERSE LENGTH=905	3e-138	92.15	GO:0007165 GO:0050832	signal transduction; defense response to fungus;	NA	NA	GO:0005576 GO:0005618	extracellular region; cell wall	PF00560 PF13855	LRR_1; LRR_8;	AT2G34930|F19I3.16|F19I3_16
Glyma.16g185200	RLP_B4	159	UniRef100_K7KBV1 LRRNT_2 domain-containing protein n=2 Tax=Glycine max TaxID=3847 RepID=K7KBV1_SOYBN	4e-112	99.37	UniRef100_K7KBV1 LRRNT_2 domain-containing protein n=2 Tax=Glycine max TaxID=3847 RepID=K7KBV1_SOYBN	4e-112	99.37	AT3G28890.1 | Symbols: AtRLP43, RLP43 | receptor like protein 43 | chr3:10896706-10898841 REVERSE LENGTH=711	4e-22	89.31	GO:0007165	signal transduction;	GO:0016301	kinase activity;	GO:0005886 GO:0016021	plasma membrane; integral component of membrane	PF13855 PF08263	LRR_8; LRRNT_2;	AT3G28890|AtRLP43|RLP43|receptor like protein 43|MLD15.6
Glyma.16g185300	RLP_B5	933	UniRef100_A0A0R0FS75 LRRNT_2 domain-containing protein n=1 Tax=Glycine max TaxID=3847 RepID=A0A0R0FS75_SOYBN	0	99.89	UniRef100_A0A0R0FS75 LRRNT_2 domain-containing protein n=1 Tax=Glycine max TaxID=3847 RepID=A0A0R0FS75_SOYBN	0	99.89	AT2G34930.1 | Symbols: | disease resistance family protein / LRR family protein | chr2:14737169-14739886 REVERSE LENGTH=905	7e-157	87.78	GO:0007165 GO:0050832	signal transduction; defense response to fungus;	NA	NA	GO:0005576 GO:0005618	extracellular region; cell wall	PF08263 PF00560 PF13855	LRRNT_2; LRR_1; LRR_8;	AT2G34930|F19I3.16|F19I3_16
Glyma.16g185351	RLP_B4	107	UniRef100_K7KYR6 LRRNT_2 domain-containing protein n=1 Tax=Glycine max TaxID=3847 RepID=K7KYR6_SOYBN	7e-44	67.29	UniRef100_K7KYR6 LRRNT_2 domain-containing protein n=1 Tax=Glycine max TaxID=3847 RepID=K7KYR6_SOYBN	7e-44	67.29	NA	NA	NA	NA	NA	NA	NA	NA	NA	PF08263	LRRNT_2;	AT2G34930|F19I3.16|F19I3_16
Glyma.16g185400	RLP_B5	445	UniRef100_A0A0R0E484 LRRNT_2 domain-containing protein n=2 Tax=Glycine max TaxID=3847 RepID=A0A0R0E484_SOYBN	0	99.78	UniRef100_A0A0R0E484 LRRNT_2 domain-containing protein n=2 Tax=Glycine max TaxID=3847 RepID=A0A0R0E484_SOYBN	0	99.78	AT2G34930.1 | Symbols: | disease resistance family protein / LRR family protein | chr2:14737169-14739886 REVERSE LENGTH=905	1e-70	91.24	GO:0007165 GO:0050832	signal transduction; defense response to fungus;	NA	NA	GO:0005576 GO:0005618	extracellular region; cell wall	PF08263 PF13855	LRRNT_2; LRR_8;	AT2G34930|F19I3.16|F19I3_16
Glyma.16g185500	RLP_B5	863	UniRef100_A0A0R0FS93 LRRNT_2 domain-containing protein n=1 Tax=Glycine max TaxID=3847 RepID=A0A0R0FS93_SOYBN	0	99.88	UniRef100_A0A0R0FS93 LRRNT_2 domain-containing protein n=1 Tax=Glycine max TaxID=3847 RepID=A0A0R0FS93_SOYBN	0	99.88	AT2G34930.1 | Symbols: | disease resistance family protein / LRR family protein | chr2:14737169-14739886 REVERSE LENGTH=905	9e-155	94.21	GO:0007165 GO:0050832	signal transduction; defense response to fungus;	NA	NA	GO:0005576 GO:0005618	extracellular region; cell wall	PF08263 PF00560 PF13855	LRRNT_2; LRR_1; LRR_8;	AT2G34930|F19I3.16|F19I3_16
Glyma.16g185601	RLP_UK	282	UniRef100_A0A0R0E3X1 Uncharacterized protein n=1 Tax=Glycine max TaxID=3847 RepID=A0A0R0E3X1_SOYBN	0	99.65	UniRef100_UPI001040A11B receptor-like protein EIX2 n=1 Tax=Glycine soja TaxID=3848 RepID=UPI001040A11B	0	99.65	AT2G25470.1 | Symbols: AtRLP21, RLP21 | receptor like protein 21 | chr2:10838420-10841881 FORWARD LENGTH=935	2e-42	93.97	GO:0007165 GO:0009755	signal transduction; hormone-mediated signaling pathway;	NA	NA	GO:0005576 GO:0005739 GO:0005886 GO:0016021	extracellular region; mitochondrion; plasma membrane; integral component of membrane	PF00560	LRR_1;	AT2G25470|AtRLP21|RLP21|receptor like protein 21|F13B15.13|F13B15_13
Glyma.16g185800	RLP_UK	865	UniRef100_UPI0010401391 receptor-like protein EIX2 n=1 Tax=Glycine soja TaxID=3848 RepID=UPI0010401391	0	99.88	UniRef100_UPI0010401391 receptor-like protein EIX2 n=1 Tax=Glycine soja TaxID=3848 RepID=UPI0010401391	0	99.88	AT2G34930.1 | Symbols: | disease resistance family protein / LRR family protein | chr2:14737169-14739886 REVERSE LENGTH=905	2e-120	92.25	GO:0007165 GO:0050832	signal transduction; defense response to fungus;	NA	NA	GO:0005576 GO:0005618	extracellular region; cell wall	PF00560	LRR_1;	AT2G34930|F19I3.16|F19I3_16
Glyma.16g186100	RLP_B4	1150	UniRef100_UPI00071910E1 receptor-like protein EIX2 isoform X1 n=2 Tax=Glycine max TaxID=3847 RepID=UPI00071910E1	0	99.91	UniRef100_UPI00071910E1 receptor-like protein EIX2 isoform X1 n=2 Tax=Glycine max TaxID=3847 RepID=UPI00071910E1	0	99.91	AT2G34930.1 | Symbols: | disease resistance family protein / LRR family protein | chr2:14737169-14739886 REVERSE LENGTH=905	6e-119	66.43	GO:0007165 GO:0050832	signal transduction; defense response to fungus;	NA	NA	GO:0005576 GO:0005618	extracellular region; cell wall	PF08263 PF00560 PF13855	LRRNT_2; LRR_1; LRR_8;	AT2G34930|F19I3.16|F19I3_16
Glyma.16g186250	RLP_UK	141	UniRef100_A0A0R0E3X1 Uncharacterized protein n=1 Tax=Glycine max TaxID=3847 RepID=A0A0R0E3X1_SOYBN	8e-93	99.29	UniRef100_A0A0R0E2L7 LRRNT_2 domain-containing protein n=1 Tax=Glycine max TaxID=3847 RepID=A0A0R0E2L7_SOYBN	4e-90	99.29	AT4G13920.1 | Symbols: AtRLP50, RLP50 | receptor like protein 50 | chr4:8043861-8046536 FORWARD LENGTH=891	2e-18	85.11	GO:0007165	signal transduction;	GO:0016301	kinase activity;	GO:0005576 GO:0005886 GO:0016021	extracellular region; plasma membrane; integral component of membrane	NA	NA	AT4G13920|AtRLP50|RLP50|receptor like protein 50|DL3000W|FCAALL.223
Glyma.16g186400	RLP_UK	938	UniRef100_A0A0R0G143 LRRNT_2 domain-containing protein n=1 Tax=Glycine max TaxID=3847 RepID=A0A0R0G143_SOYBN	0	99.89	UniRef100_A0A0R0G143 LRRNT_2 domain-containing protein n=1 Tax=Glycine max TaxID=3847 RepID=A0A0R0G143_SOYBN	0	99.89	AT2G34930.1 | Symbols: | disease resistance family protein / LRR family protein | chr2:14737169-14739886 REVERSE LENGTH=905	2e-151	92.96	GO:0007165 GO:0050832	signal transduction; defense response to fungus;	NA	NA	GO:0005576 GO:0005618	extracellular region; cell wall	PF08263 PF00560	LRRNT_2; LRR_1;	AT2G34930|F19I3.16|F19I3_16
Glyma.16g186500	RLP_B5	933	UniRef100_A0A0R0FS98 LRRNT_2 domain-containing protein n=1 Tax=Glycine max TaxID=3847 RepID=A0A0R0FS98_SOYBN	0	99.89	UniRef100_A0A0R0FS98 LRRNT_2 domain-containing protein n=1 Tax=Glycine max TaxID=3847 RepID=A0A0R0FS98_SOYBN	0	99.89	AT2G34930.1 | Symbols: | disease resistance family protein / LRR family protein | chr2:14737169-14739886 REVERSE LENGTH=905	1e-156	87.78	GO:0007165 GO:0050832	signal transduction; defense response to fungus;	NA	NA	GO:0005576 GO:0005618	extracellular region; cell wall	PF08263 PF00560 PF13855	LRRNT_2; LRR_1; LRR_8;	AT2G34930|F19I3.16|F19I3_16
Glyma.16g186600	RLP_B4	953	UniRef100_UPI0007193CC5 receptor-like protein EIX1 n=1 Tax=Glycine max TaxID=3847 RepID=UPI0007193CC5	0	96.22	UniRef100_UPI0007193CC5 receptor-like protein EIX1 n=1 Tax=Glycine max TaxID=3847 RepID=UPI0007193CC5	0	96.22	AT2G34930.1 | Symbols: | disease resistance family protein / LRR family protein | chr2:14737169-14739886 REVERSE LENGTH=905	1e-87	64.11	GO:0007165 GO:0050832	signal transduction; defense response to fungus;	NA	NA	GO:0005576 GO:0005618	extracellular region; cell wall	PF08263 PF13855	LRRNT_2; LRR_8;	AT2G34930|F19I3.16|F19I3_16
Glyma.16g186700	RLP_B5	900	UniRef100_A0A0R0FSE4 LRRNT_2 domain-containing protein n=1 Tax=Glycine max TaxID=3847 RepID=A0A0R0FSE4_SOYBN	0	99.89	UniRef100_A0A0R0FSE4 LRRNT_2 domain-containing protein n=1 Tax=Glycine max TaxID=3847 RepID=A0A0R0FSE4_SOYBN	0	99.89	AT2G34930.1 | Symbols: | disease resistance family protein / LRR family protein | chr2:14737169-14739886 REVERSE LENGTH=905	6e-148	87.33	GO:0007165 GO:0050832	signal transduction; defense response to fungus;	NA	NA	GO:0005576 GO:0005618	extracellular region; cell wall	PF08263 PF00560 PF13855	LRRNT_2; LRR_1; LRR_8;	AT2G34930|F19I3.16|F19I3_16
Glyma.16g186900	RLP_UK	565	UniRef100_A0A0R0FS89 Uncharacterized protein (Fragment) n=1 Tax=Glycine max TaxID=3847 RepID=A0A0R0FS89_SOYBN	0	99.82	UniRef100_UPI000719408F receptor-like protein EIX2 n=1 Tax=Glycine max TaxID=3847 RepID=UPI000719408F	0	99.82	AT2G34930.1 | Symbols: | disease resistance family protein / LRR family protein | chr2:14737169-14739886 REVERSE LENGTH=905	7e-83	85.13	GO:0007165 GO:0050832	signal transduction; defense response to fungus;	NA	NA	GO:0005576 GO:0005618	extracellular region; cell wall	PF00560	LRR_1;	AT2G34930|F19I3.16|F19I3_16
Glyma.16g187000	RLP_B5	273	UniRef100_A0A0R0G365 LRRNT_2 domain-containing protein n=1 Tax=Glycine max TaxID=3847 RepID=A0A0R0G365_SOYBN	0	99.63	UniRef100_A0A0R0G365 LRRNT_2 domain-containing protein n=1 Tax=Glycine max TaxID=3847 RepID=A0A0R0G365_SOYBN	0	99.63	AT2G34930.1 | Symbols: | disease resistance family protein / LRR family protein | chr2:14737169-14739886 REVERSE LENGTH=905	6e-45	87.18	GO:0007165 GO:0050832	signal transduction; defense response to fungus;	NA	NA	GO:0005576 GO:0005618	extracellular region; cell wall	PF08263 PF13855	LRRNT_2; LRR_8;	AT2G34930|F19I3.16|F19I3_16
Glyma.16g187100	RLP_B1	614	UniRef100_UPI00023D676E receptor-like protein 50 n=1 Tax=Glycine max TaxID=3847 RepID=UPI00023D676E	0	99.84	UniRef100_UPI00023D676E receptor-like protein 50 n=1 Tax=Glycine max TaxID=3847 RepID=UPI00023D676E	0	99.84	AT4G13920.1 | Symbols: AtRLP50, RLP50 | receptor like protein 50 | chr4:8043861-8046536 FORWARD LENGTH=891	7e-46	89.25	GO:0007165	signal transduction;	GO:0016301	kinase activity;	GO:0005576 GO:0005886 GO:0016021	extracellular region; plasma membrane; integral component of membrane	PF08263 PF00560 PF13855	LRRNT_2; LRR_1; LRR_8;	AT4G13920|AtRLP50|RLP50|receptor like protein 50|DL3000W|FCAALL.223
Glyma.16g187200	RLP_UK	464	UniRef100_K7MI90 Uncharacterized protein n=1 Tax=Glycine max TaxID=3847 RepID=K7MI90_SOYBN	0	99.78	UniRef100_UPI0003DEB682 receptor-like protein EIX2 n=1 Tax=Glycine max TaxID=3847 RepID=UPI0003DEB682	0	81.9	AT2G34930.1 | Symbols: | disease resistance family protein / LRR family protein | chr2:14737169-14739886 REVERSE LENGTH=905	5e-53	64.22	GO:0007165 GO:0050832	signal transduction; defense response to fungus;	NA	NA	GO:0005576 GO:0005618	extracellular region; cell wall	PF00560 PF13855	LRR_1; LRR_8;	AT2G34930|F19I3.16|F19I3_16
Glyma.16g187400	RLP_B4	1040	UniRef100_UPI00023D6773 receptor-like protein EIX2 n=1 Tax=Glycine max TaxID=3847 RepID=UPI00023D6773	0	99.9	UniRef100_UPI00023D6773 receptor-like protein EIX2 n=1 Tax=Glycine max TaxID=3847 RepID=UPI00023D6773	0	99.9	AT2G34930.1 | Symbols: | disease resistance family protein / LRR family protein | chr2:14737169-14739886 REVERSE LENGTH=905	3e-138	76.92	GO:0007165 GO:0050832	signal transduction; defense response to fungus;	NA	NA	GO:0005576 GO:0005618	extracellular region; cell wall	PF08263 PF00560 PF13855	LRRNT_2; LRR_1; LRR_8;	AT2G34930|F19I3.16|F19I3_16
Glyma.16g187500	RLP_B4	187	UniRef100_A0A0R0G3T0 LRRNT_2 domain-containing protein n=1 Tax=Glycine max TaxID=3847 RepID=A0A0R0G3T0_SOYBN	3e-128	95.72	UniRef100_A0A0R0G3T0 LRRNT_2 domain-containing protein n=1 Tax=Glycine max TaxID=3847 RepID=A0A0R0G3T0_SOYBN	3e-128	95.72	AT2G34930.1 | Symbols: | disease resistance family protein / LRR family protein | chr2:14737169-14739886 REVERSE LENGTH=905	2e-30	77.01	GO:0007165 GO:0050832	signal transduction; defense response to fungus;	NA	NA	GO:0005576 GO:0005618	extracellular region; cell wall	PF00560 PF08263	LRR_1; LRRNT_2;	AT2G34930|F19I3.16|F19I3_16
Glyma.16g187566	RLP_UK	246	UniRef100_A0A0B2QT64 Serine/threonine-protein kinase BRI1-like 2 n=1 Tax=Glycine soja TaxID=3848 RepID=A0A0B2QT64_GLYSO	4e-171	99.19	UniRef100_A0A0B2QT64 Serine/threonine-protein kinase BRI1-like 2 n=1 Tax=Glycine soja TaxID=3848 RepID=A0A0B2QT64_GLYSO	4e-171	99.19	AT5G49290.1 | Symbols: ATRLP56, RLP56 | receptor like protein 56 | chr5:19980195-19983869 FORWARD LENGTH=908	6e-37	69.92	GO:0007165	signal transduction;	NA	NA	GO:0005576 GO:0005886	extracellular region; plasma membrane	PF00560	LRR_1;	AT5G49290|ATRLP56|RLP56|receptor like protein 56|K21P3.17|K21P3_17
Glyma.16g187632	RLP_B5	667	UniRef100_A0A0R0FS93 LRRNT_2 domain-containing protein n=1 Tax=Glycine max TaxID=3847 RepID=A0A0R0FS93_SOYBN	0	99.55	UniRef100_A0A0R0FS93 LRRNT_2 domain-containing protein n=1 Tax=Glycine max TaxID=3847 RepID=A0A0R0FS93_SOYBN	0	99.55	AT2G34930.1 | Symbols: | disease resistance family protein / LRR family protein | chr2:14737169-14739886 REVERSE LENGTH=905	1e-120	94.75	GO:0007165 GO:0050832	signal transduction; defense response to fungus;	NA	NA	GO:0005576 GO:0005618	extracellular region; cell wall	PF00560 PF08263 PF13855	LRR_1; LRRNT_2; LRR_8;	AT2G34930|F19I3.16|F19I3_16
Glyma.16g187700	RLP_B4	1095	UniRef100_A0A0R0FSC7 LRRNT_2 domain-containing protein n=2 Tax=Glycine max TaxID=3847 RepID=A0A0R0FSC7_SOYBN	0	96.26	UniRef100_A0A0R0FSC7 LRRNT_2 domain-containing protein n=2 Tax=Glycine max TaxID=3847 RepID=A0A0R0FSC7_SOYBN	0	96.26	AT2G34930.1 | Symbols: | disease resistance family protein / LRR family protein | chr2:14737169-14739886 REVERSE LENGTH=905	5e-143	92.05	GO:0007165 GO:0050832	signal transduction; defense response to fungus;	NA	NA	GO:0005576 GO:0005618	extracellular region; cell wall	PF08263 PF00560 PF13855	LRRNT_2; LRR_1; LRR_8;	AT2G34930|F19I3.16|F19I3_16
Glyma.16g187800	RLP_B5	833	UniRef100_A0A0R0FSN3 LRRNT_2 domain-containing protein n=1 Tax=Glycine max TaxID=3847 RepID=A0A0R0FSN3_SOYBN	0	99.88	UniRef100_A0A0R0FSN3 LRRNT_2 domain-containing protein n=1 Tax=Glycine max TaxID=3847 RepID=A0A0R0FSN3_SOYBN	0	99.88	AT2G34930.1 | Symbols: | disease resistance family protein / LRR family protein | chr2:14737169-14739886 REVERSE LENGTH=905	4e-106	86.31	GO:0007165 GO:0050832	signal transduction; defense response to fungus;	NA	NA	GO:0005576 GO:0005618	extracellular region; cell wall	PF08263 PF00560 PF13855	LRRNT_2; LRR_1; LRR_8;	AT2G34930|F19I3.16|F19I3_16
Glyma.16g187900	RLP_UK	879	UniRef100_UPI0007194322 receptor-like protein EIX1 n=1 Tax=Glycine max TaxID=3847 RepID=UPI0007194322	0	85.78	UniRef100_UPI0007194322 receptor-like protein EIX1 n=1 Tax=Glycine max TaxID=3847 RepID=UPI0007194322	0	85.78	AT2G34930.1 | Symbols: | disease resistance family protein / LRR family protein | chr2:14737169-14739886 REVERSE LENGTH=905	5e-124	80.66	GO:0007165 GO:0050832	signal transduction; defense response to fungus;	NA	NA	GO:0005576 GO:0005618	extracellular region; cell wall	PF00560 PF13855 PF05686	LRR_1; LRR_8; Glyco_transf_90;	AT2G34930|F19I3.16|F19I3_16
Glyma.16g187966	RLP_UK	59	UniRef100_K7KBV1 LRRNT_2 domain-containing protein n=2 Tax=Glycine max TaxID=3847 RepID=K7KBV1_SOYBN	7e-21	96.61	UniRef100_K7KBV1 LRRNT_2 domain-containing protein n=2 Tax=Glycine max TaxID=3847 RepID=K7KBV1_SOYBN	7e-21	96.61	NA	NA	NA	NA	NA	NA	NA	NA	NA	NA	NA	NA
Glyma.16g188032	RLP_UK	394	UniRef100_UPI0007193625 receptor-like protein EIX1 n=1 Tax=Glycine max TaxID=3847 RepID=UPI0007193625	0	99.75	UniRef100_UPI0007193625 receptor-like protein EIX1 n=1 Tax=Glycine max TaxID=3847 RepID=UPI0007193625	0	99.75	AT2G34930.1 | Symbols: | disease resistance family protein / LRR family protein | chr2:14737169-14739886 REVERSE LENGTH=905	2e-59	79.7	GO:0007165 GO:0050832	signal transduction; defense response to fungus;	NA	NA	GO:0005576 GO:0005618	extracellular region; cell wall	PF00560	LRR_1;	AT2G34930|F19I3.16|F19I3_16
Glyma.16g188100	RLP_B5	865	UniRef100_A0A0R0E484 LRRNT_2 domain-containing protein n=2 Tax=Glycine max TaxID=3847 RepID=A0A0R0E484_SOYBN	0	99.88	UniRef100_A0A0R0E484 LRRNT_2 domain-containing protein n=2 Tax=Glycine max TaxID=3847 RepID=A0A0R0E484_SOYBN	0	99.88	AT2G34930.1 | Symbols: | disease resistance family protein / LRR family protein | chr2:14737169-14739886 REVERSE LENGTH=905	4e-159	94.68	GO:0007165 GO:0050832	signal transduction; defense response to fungus;	NA	NA	GO:0005576 GO:0005618	extracellular region; cell wall	PF08263 PF00560 PF13855	LRRNT_2; LRR_1; LRR_8;	AT2G34930|F19I3.16|F19I3_16
Glyma.16g188251	RLP_UK	282	UniRef100_A0A0B2SCK3 Receptor-like protein 12 n=1 Tax=Glycine soja TaxID=3848 RepID=A0A0B2SCK3_GLYSO	0	99.65	UniRef100_A0A0B2SCK3 Receptor-like protein 12 n=1 Tax=Glycine soja TaxID=3848 RepID=A0A0B2SCK3_GLYSO	0	99.65	AT1G58190.2 | Symbols: RLP9 | receptor like protein 9 | chr1:21540720-21547996 FORWARD LENGTH=1029	3e-41	92.91	GO:0007165	signal transduction;	NA	NA	GO:0005576 GO:0005886	extracellular region; plasma membrane	PF00560	LRR_1;	AT1G58190|AtRLP9|RLP9|receptor like protein 9|T18I24.10|T18I24_10
Glyma.16g188300	RLP_B4	760	UniRef100_A0A0B2QTP4 Leucine-rich repeat receptor protein kinase EXS n=1 Tax=Glycine soja TaxID=3848 RepID=A0A0B2QTP4_GLYSO	0	96.58	UniRef100_A0A0B2QTP4 Leucine-rich repeat receptor protein kinase EXS n=1 Tax=Glycine soja TaxID=3848 RepID=A0A0B2QTP4_GLYSO	0	96.58	AT2G34930.1 | Symbols: | disease resistance family protein / LRR family protein | chr2:14737169-14739886 REVERSE LENGTH=905	2e-80	93.16	GO:0007165 GO:0050832	signal transduction; defense response to fungus;	NA	NA	GO:0005576 GO:0005618	extracellular region; cell wall	PF08263 PF13855	LRRNT_2; LRR_8;	AT2G34930|F19I3.16|F19I3_16
Glyma.16g188650	RLP_UK	315	UniRef100_A0A445GKI3 Receptor-like protein EIX2 n=1 Tax=Glycine soja TaxID=3848 RepID=A0A445GKI3_GLYSO	0	99.68	UniRef100_A0A445GKI3 Receptor-like protein EIX2 n=1 Tax=Glycine soja TaxID=3848 RepID=A0A445GKI3_GLYSO	0	99.68	AT1G74190.1 | Symbols: AtRLP15, RLP15 | receptor like protein 15 | chr1:27902590-27906158 REVERSE LENGTH=965	9e-47	98.73	GO:0007165	signal transduction;	NA	NA	GO:0005576 GO:0005886 GO:0016021	extracellular region; plasma membrane; integral component of membrane	PF00560	LRR_1;	AT1G74190|AtRLP15|RLP15|receptor like protein 15|F9E11.4
Glyma.16g188725	RLP_B5	607	UniRef100_A0A445GKI3 Receptor-like protein EIX2 n=1 Tax=Glycine soja TaxID=3848 RepID=A0A445GKI3_GLYSO	0	99.84	UniRef100_A0A445GKI3 Receptor-like protein EIX2 n=1 Tax=Glycine soja TaxID=3848 RepID=A0A445GKI3_GLYSO	0	99.84	AT2G34930.1 | Symbols: | disease resistance family protein / LRR family protein | chr2:14737169-14739886 REVERSE LENGTH=905	2e-94	93.9	GO:0007165 GO:0050832	signal transduction; defense response to fungus;	NA	NA	GO:0005576 GO:0005618	extracellular region; cell wall	PF00560 PF08263 PF13855	LRR_1; LRRNT_2; LRR_8;	AT2G34930|F19I3.16|F19I3_16
Glyma.16g190000	RLP_B4	1103	UniRef100_K7MID1 LRRNT_2 domain-containing protein n=2 Tax=Glycine max TaxID=3847 RepID=K7MID1_SOYBN	0	99.91	UniRef100_K7MID1 LRRNT_2 domain-containing protein n=2 Tax=Glycine max TaxID=3847 RepID=K7MID1_SOYBN	0	99.91	AT2G34930.1 | Symbols: | disease resistance family protein / LRR family protein | chr2:14737169-14739886 REVERSE LENGTH=905	4e-132	72.62	GO:0007165 GO:0050832	signal transduction; defense response to fungus;	NA	NA	GO:0005576 GO:0005618	extracellular region; cell wall	PF08263 PF00560	LRRNT_2; LRR_1;	AT2G34930|F19I3.16|F19I3_16
Glyma.16g190200	RLP_B4	984	UniRef100_A0A445GKG3 Receptor-like protein EIX2 n=2 Tax=Glycine soja TaxID=3848 RepID=A0A445GKG3_GLYSO	0	99.9	UniRef100_A0A445GKG3 Receptor-like protein EIX2 n=2 Tax=Glycine soja TaxID=3848 RepID=A0A445GKG3_GLYSO	0	99.9	AT2G34930.1 | Symbols: | disease resistance family protein / LRR family protein | chr2:14737169-14739886 REVERSE LENGTH=905	1e-158	90.85	GO:0007165 GO:0050832	signal transduction; defense response to fungus;	NA	NA	GO:0005576 GO:0005618	extracellular region; cell wall	PF00560 PF13855 PF08263 PF00560 PF13855	LRR_1; LRR_8; LRRNT_2; LRR_1; LRR_8;	AT2G34930|F19I3.16|F19I3_16
Glyma.16g190300	RLP_B4	404	UniRef100_A0A0R0FSF4 LRRNT_2 domain-containing protein n=1 Tax=Glycine max TaxID=3847 RepID=A0A0R0FSF4_SOYBN	0	99.75	UniRef100_A0A0R0FSF4 LRRNT_2 domain-containing protein n=1 Tax=Glycine max TaxID=3847 RepID=A0A0R0FSF4_SOYBN	0	99.75	AT2G34930.1 | Symbols: | disease resistance family protein / LRR family protein | chr2:14737169-14739886 REVERSE LENGTH=905	5e-54	90.59	GO:0007165 GO:0050832	signal transduction; defense response to fungus;	NA	NA	GO:0005576 GO:0005618	extracellular region; cell wall	PF08263	LRRNT_2;	AT2G34930|F19I3.16|F19I3_16
Glyma.16g190400	RLP_B4	1090	UniRef100_A0A0R0FSQ9 LRRNT_2 domain-containing protein n=1 Tax=Glycine max TaxID=3847 RepID=A0A0R0FSQ9_SOYBN	0	99.91	UniRef100_A0A0R0FSQ9 LRRNT_2 domain-containing protein n=1 Tax=Glycine max TaxID=3847 RepID=A0A0R0FSQ9_SOYBN	0	99.91	AT2G34930.1 | Symbols: | disease resistance family protein / LRR family protein | chr2:14737169-14739886 REVERSE LENGTH=905	3e-141	82.11	GO:0007165 GO:0050832	signal transduction; defense response to fungus;	NA	NA	GO:0005576 GO:0005618	extracellular region; cell wall	PF00560 PF08263	LRR_1; LRRNT_2;	AT2G34930|F19I3.16|F19I3_16
Glyma.16g190500	RLP_UK	901	UniRef100_A0A0R0G1D2 LRRNT_2 domain-containing protein (Fragment) n=1 Tax=Glycine max TaxID=3847 RepID=A0A0R0G1D2_SOYBN	0	100	UniRef100_A0A0R0G1D2 LRRNT_2 domain-containing protein (Fragment) n=1 Tax=Glycine max TaxID=3847 RepID=A0A0R0G1D2_SOYBN	0	100	AT2G34930.1 | Symbols: | disease resistance family protein / LRR family protein | chr2:14737169-14739886 REVERSE LENGTH=905	1e-137	93.34	GO:0007165 GO:0050832	signal transduction; defense response to fungus;	NA	NA	GO:0005576 GO:0005618	extracellular region; cell wall	PF08263 PF00560	LRRNT_2; LRR_1;	AT2G34930|F19I3.16|F19I3_16
Glyma.16g190800	RLP_UK	391	UniRef100_A0A0R0G1Y5 LRRNT_2 domain-containing protein n=1 Tax=Glycine max TaxID=3847 RepID=A0A0R0G1Y5_SOYBN	0	98.98	UniRef100_A0A0R0G1Y5 LRRNT_2 domain-containing protein n=1 Tax=Glycine max TaxID=3847 RepID=A0A0R0G1Y5_SOYBN	0	98.98	AT2G34930.1 | Symbols: | disease resistance family protein / LRR family protein | chr2:14737169-14739886 REVERSE LENGTH=905	2e-61	95.65	GO:0007165 GO:0050832	signal transduction; defense response to fungus;	NA	NA	GO:0005576 GO:0005618	extracellular region; cell wall	PF00560	LRR_1;	AT2G34930|F19I3.16|F19I3_16
Glyma.16g190867	RLP_UK	396	UniRef100_UPI000E21B957 LOW QUALITY PROTEIN: receptor-like protein EIX1 n=1 Tax=Glycine max TaxID=3847 RepID=UPI000E21B957	0	99.75	UniRef100_UPI000E21B957 LOW QUALITY PROTEIN: receptor-like protein EIX1 n=1 Tax=Glycine max TaxID=3847 RepID=UPI000E21B957	0	99.75	AT4G20140.1 | Symbols: GSO1 | Leucine-rich repeat transmembrane protein kinase | chr4:10884220-10888045 FORWARD LENGTH=1249	1e-40	95.2	GO:0006468 GO:0006833 GO:0009611 GO:0009790 GO:0030104 GO:0035987 GO:0042659 GO:0045184 GO:0051302 GO:0055075 GO:0071555 GO:0090558 GO:0090708 GO:1903224 GO:2000067 GO:2000280	protein phosphorylation; water transport; response to wounding; embryo development; water homeostasis; endodermal cell differentiation; regulation of cell fate specification; establishment of protein localization; regulation of cell division; potassium ion homeostasis; cell wall organization; plant epidermis development; specification of plant organ axis polarity; regulation of endodermal cell di…	GO:0004674 GO:0005515 GO:0005524	protein serine/threonine kinase activity; protein binding; ATP binding;	GO:0005886 GO:0016021 GO:0048226	plasma membrane; integral component of membrane; Casparian strip	PF00560 PF13855	LRR_1; LRR_8;	AT4G20140|GSO1|SGN3|GASSHO1|SCHENGEN 3|F1C12.60|F1C12_60
Glyma.16g190933	RLP_UK	370	UniRef100_A0A0R0FSJ5 LRRNT_2 domain-containing protein n=1 Tax=Glycine max TaxID=3847 RepID=A0A0R0FSJ5_SOYBN	0	99.73	UniRef100_A0A0R0FSJ5 LRRNT_2 domain-containing protein n=1 Tax=Glycine max TaxID=3847 RepID=A0A0R0FSJ5_SOYBN	0	99.73	AT2G34930.1 | Symbols: | disease resistance family protein / LRR family protein | chr2:14737169-14739886 REVERSE LENGTH=905	1e-59	96.22	GO:0007165 GO:0050832	signal transduction; defense response to fungus;	NA	NA	GO:0005576 GO:0005618	extracellular region; cell wall	PF00560	LRR_1;	AT2G34930|F19I3.16|F19I3_16
Glyma.16g191000	RLP_B4	1074	UniRef100_UPI00071928B9 receptor-like protein EIX1 n=1 Tax=Glycine max TaxID=3847 RepID=UPI00071928B9	0	99.91	UniRef100_UPI00071928B9 receptor-like protein EIX1 n=1 Tax=Glycine max TaxID=3847 RepID=UPI00071928B9	0	99.91	AT2G34930.1 | Symbols: | disease resistance family protein / LRR family protein | chr2:14737169-14739886 REVERSE LENGTH=905	3e-141	76.91	GO:0007165 GO:0050832	signal transduction; defense response to fungus;	NA	NA	GO:0005576 GO:0005618	extracellular region; cell wall	PF08263 PF00560 PF13855	LRRNT_2; LRR_1; LRR_8;	AT2G34930|F19I3.16|F19I3_16
Glyma.16g191300	RLP_B4	546	UniRef100_A0A0R0E3W6 CAP10 domain-containing protein n=1 Tax=Glycine max TaxID=3847 RepID=A0A0R0E3W6_SOYBN	0	97.25	UniRef100_A0A0R0E3W6 CAP10 domain-containing protein n=1 Tax=Glycine max TaxID=3847 RepID=A0A0R0E3W6_SOYBN	0	97.25	AT2G34930.1 | Symbols: | disease resistance family protein / LRR family protein | chr2:14737169-14739886 REVERSE LENGTH=905	6e-66	94.87	GO:0007165 GO:0050832	signal transduction; defense response to fungus;	NA	NA	GO:0005576 GO:0005618	extracellular region; cell wall	PF08263 PF00560 PF13855	LRRNT_2; LRR_1; LRR_8;	AT2G34930|F19I3.16|F19I3_16
Glyma.16g191500	RLP_B4	1017	UniRef100_A0A0R0FZK4 LRRNT_2 domain-containing protein n=1 Tax=Glycine max TaxID=3847 RepID=A0A0R0FZK4_SOYBN	0	99.71	UniRef100_A0A0R0FZK4 LRRNT_2 domain-containing protein n=1 Tax=Glycine max TaxID=3847 RepID=A0A0R0FZK4_SOYBN	0	99.71	AT2G34930.1 | Symbols: | disease resistance family protein / LRR family protein | chr2:14737169-14739886 REVERSE LENGTH=905	2e-140	90.86	GO:0007165 GO:0050832	signal transduction; defense response to fungus;	NA	NA	GO:0005576 GO:0005618	extracellular region; cell wall	PF08263 PF00560 PF13855	LRRNT_2; LRR_1; LRR_8;	AT2G34930|F19I3.16|F19I3_16
Glyma.16g191732	RLP_UK	280	UniRef100_A0A445GKC3 Receptor-like protein EIX2 n=1 Tax=Glycine soja TaxID=3848 RepID=A0A445GKC3_GLYSO	0	99.64	UniRef100_A0A445GKC3 Receptor-like protein EIX2 n=1 Tax=Glycine soja TaxID=3848 RepID=A0A445GKC3_GLYSO	0	99.64	AT1G74190.1 | Symbols: AtRLP15, RLP15 | receptor like protein 15 | chr1:27902590-27906158 REVERSE LENGTH=965	7e-44	95.36	GO:0007165	signal transduction;	NA	NA	GO:0005576 GO:0005886 GO:0016021	extracellular region; plasma membrane; integral component of membrane	PF00560	LRR_1;	AT1G74190|AtRLP15|RLP15|receptor like protein 15|F9E11.4
Glyma.16g191800	RLP_B4	949	UniRef100_UPI00071941F8 receptor-like protein EIX2 n=1 Tax=Glycine max TaxID=3847 RepID=UPI00071941F8	0	99.89	UniRef100_UPI00071941F8 receptor-like protein EIX2 n=1 Tax=Glycine max TaxID=3847 RepID=UPI00071941F8	0	99.89	AT2G34930.1 | Symbols: | disease resistance family protein / LRR family protein | chr2:14737169-14739886 REVERSE LENGTH=905	6e-151	90.2	GO:0007165 GO:0050832	signal transduction; defense response to fungus;	NA	NA	GO:0005576 GO:0005618	extracellular region; cell wall	PF08263 PF00560 PF13855	LRRNT_2; LRR_1; LRR_8;	AT2G34930|F19I3.16|F19I3_16
Glyma.16g192050	RLP_B4	276	UniRef100_UPI00023D59CF receptor-like protein 34 n=1 Tax=Glycine max TaxID=3847 RepID=UPI00023D59CF	0	91.3	UniRef100_UPI00023D59CF receptor-like protein 34 n=1 Tax=Glycine max TaxID=3847 RepID=UPI00023D59CF	0	91.3	AT3G28890.1 | Symbols: AtRLP43, RLP43 | receptor like protein 43 | chr3:10896706-10898841 REVERSE LENGTH=711	1e-39	89.13	GO:0007165	signal transduction;	GO:0016301	kinase activity;	GO:0005886 GO:0016021	plasma membrane; integral component of membrane	PF00560 PF08263	LRR_1; LRRNT_2;	AT3G28890|AtRLP43|RLP43|receptor like protein 43|MLD15.6
Glyma.16g192100	RLP_UK	393	UniRef100_UPI0007191510 receptor-like protein EIX1 n=1 Tax=Glycine max TaxID=3847 RepID=UPI0007191510	0	99.75	UniRef100_UPI0007191510 receptor-like protein EIX1 n=1 Tax=Glycine max TaxID=3847 RepID=UPI0007191510	0	99.75	AT2G34930.1 | Symbols: | disease resistance family protein / LRR family protein | chr2:14737169-14739886 REVERSE LENGTH=905	7e-60	79.64	GO:0007165 GO:0050832	signal transduction; defense response to fungus;	NA	NA	GO:0005576 GO:0005618	extracellular region; cell wall	PF00560 PF13855	LRR_1; LRR_8;	AT2G34930|F19I3.16|F19I3_16
Glyma.16g192300	RLP_B4	1164	UniRef100_A0A0R0FSE7 Uncharacterized protein n=1 Tax=Glycine max TaxID=3847 RepID=A0A0R0FSE7_SOYBN	0	84.19	UniRef100_UPI00103A2F21 receptor-like protein EIX1 isoform X1 n=1 Tax=Glycine soja TaxID=3848 RepID=UPI00103A2F21	0	98.71	AT2G34930.1 | Symbols: | disease resistance family protein / LRR family protein | chr2:14737169-14739886 REVERSE LENGTH=905	1e-124	65.89	GO:0007165 GO:0050832	signal transduction; defense response to fungus;	NA	NA	GO:0005576 GO:0005618	extracellular region; cell wall	PF08263 PF00560 PF13855	LRRNT_2; LRR_1; LRR_8;	AT2G34930|F19I3.16|F19I3_16
Glyma.16g192600	RLP_UK	687	UniRef100_K7MIF3 Uncharacterized protein n=2 Tax=Glycine max TaxID=3847 RepID=K7MIF3_SOYBN	0	99.85	UniRef100_A0A445GKG3 Receptor-like protein EIX2 n=2 Tax=Glycine soja TaxID=3848 RepID=A0A445GKG3_GLYSO	0	97.53	AT2G34930.1 | Symbols: | disease resistance family protein / LRR family protein | chr2:14737169-14739886 REVERSE LENGTH=905	3e-106	88.79	GO:0007165 GO:0050832	signal transduction; defense response to fungus;	NA	NA	GO:0005576 GO:0005618	extracellular region; cell wall	PF00560	LRR_1;	AT2G34930|F19I3.16|F19I3_16
Glyma.16g192800	RLP_B4	968	UniRef100_A0A0R0FSE6 LRRNT_2 domain-containing protein n=1 Tax=Glycine max TaxID=3847 RepID=A0A0R0FSE6_SOYBN	0	99.9	UniRef100_A0A0R0FSE6 LRRNT_2 domain-containing protein n=1 Tax=Glycine max TaxID=3847 RepID=A0A0R0FSE6_SOYBN	0	99.9	AT2G34930.1 | Symbols: | disease resistance family protein / LRR family protein | chr2:14737169-14739886 REVERSE LENGTH=905	2e-156	90.7	GO:0007165 GO:0050832	signal transduction; defense response to fungus;	NA	NA	GO:0005576 GO:0005618	extracellular region; cell wall	PF08263 PF00560 PF13855	LRRNT_2; LRR_1; LRR_8;	AT2G34930|F19I3.16|F19I3_16
Glyma.16g192900	RLP_B4	972	UniRef100_A0A445GKG7 Receptor-like protein EIX2 n=1 Tax=Glycine soja TaxID=3848 RepID=A0A445GKG7_GLYSO	0	99.9	UniRef100_A0A445GKG7 Receptor-like protein EIX2 n=1 Tax=Glycine soja TaxID=3848 RepID=A0A445GKG7_GLYSO	0	99.9	AT2G34930.1 | Symbols: | disease resistance family protein / LRR family protein | chr2:14737169-14739886 REVERSE LENGTH=905	2e-140	89.2	GO:0007165 GO:0050832	signal transduction; defense response to fungus;	NA	NA	GO:0005576 GO:0005618	extracellular region; cell wall	PF00560 PF08263	LRR_1; LRRNT_2;	AT2G34930|F19I3.16|F19I3_16
Glyma.16g193000	RLP_B4	1037	UniRef100_UPI0007193376 receptor-like protein EIX2 n=1 Tax=Glycine max TaxID=3847 RepID=UPI0007193376	0	97.69	UniRef100_UPI0007193376 receptor-like protein EIX2 n=1 Tax=Glycine max TaxID=3847 RepID=UPI0007193376	0	97.69	AT2G34930.1 | Symbols: | disease resistance family protein / LRR family protein | chr2:14737169-14739886 REVERSE LENGTH=905	4e-141	89.49	GO:0007165 GO:0050832	signal transduction; defense response to fungus;	NA	NA	GO:0005576 GO:0005618	extracellular region; cell wall	PF08263 PF00560	LRRNT_2; LRR_1;	AT2G34930|F19I3.16|F19I3_16
Glyma.16g193133	RLP_B4	403	UniRef100_A0A445GKI1 Receptor-like protein EIX1 n=2 Tax=Glycine soja TaxID=3848 RepID=A0A445GKI1_GLYSO	0	88.09	UniRef100_A0A445GKI1 Receptor-like protein EIX1 n=2 Tax=Glycine soja TaxID=3848 RepID=A0A445GKI1_GLYSO	0	88.09	AT3G28890.1 | Symbols: AtRLP43, RLP43 | receptor like protein 43 | chr3:10896706-10898841 REVERSE LENGTH=711	6e-34	94.54	GO:0007165	signal transduction;	GO:0016301	kinase activity;	GO:0005886 GO:0016021	plasma membrane; integral component of membrane	PF00560 PF08263	LRR_1; LRRNT_2;	AT3G28890|AtRLP43|RLP43|receptor like protein 43|MLD15.6
Glyma.16g193300	RLP_B4	915	UniRef100_A0A0R0G2K3 LRRNT_2 domain-containing protein n=1 Tax=Glycine max TaxID=3847 RepID=A0A0R0G2K3_SOYBN	0	99.89	UniRef100_A0A0R0G2K3 LRRNT_2 domain-containing protein n=1 Tax=Glycine max TaxID=3847 RepID=A0A0R0G2K3_SOYBN	0	99.89	AT2G34930.1 | Symbols: | disease resistance family protein / LRR family protein | chr2:14737169-14739886 REVERSE LENGTH=905	3e-154	92.68	GO:0007165 GO:0050832	signal transduction; defense response to fungus;	NA	NA	GO:0005576 GO:0005618	extracellular region; cell wall	PF08263 PF00560 PF13855	LRRNT_2; LRR_1; LRR_8;	AT2G34930|F19I3.16|F19I3_16
Glyma.16g193466	RLP_B5	473	UniRef100_A0A445GKG2 Receptor-like protein EIX2 n=1 Tax=Glycine soja TaxID=3848 RepID=A0A445GKG2_GLYSO	0	99.79	UniRef100_A0A445GKG2 Receptor-like protein EIX2 n=1 Tax=Glycine soja TaxID=3848 RepID=A0A445GKG2_GLYSO	0	99.79	AT2G34930.1 | Symbols: | disease resistance family protein / LRR family protein | chr2:14737169-14739886 REVERSE LENGTH=905	8e-79	92.39	GO:0007165 GO:0050832	signal transduction; defense response to fungus;	NA	NA	GO:0005576 GO:0005618	extracellular region; cell wall	PF08263 PF13855	LRRNT_2; LRR_8;	AT2G34930|F19I3.16|F19I3_16
Glyma.16g193532	RLP_UK	315	UniRef100_A0A0R0FSX4 LRRNT_2 domain-containing protein n=1 Tax=Glycine max TaxID=3847 RepID=A0A0R0FSX4_SOYBN	0	99.68	UniRef100_A0A0R0FSX4 LRRNT_2 domain-containing protein n=1 Tax=Glycine max TaxID=3847 RepID=A0A0R0FSX4_SOYBN	0	99.68	AT1G74180.1 | Symbols: AtRLP14, RLP14 | receptor like protein 14 | chr1:27897197-27900908 REVERSE LENGTH=976	2e-45	92.06	GO:0007165	signal transduction;	NA	NA	GO:0005886	plasma membrane	PF00560	LRR_1;	AT1G74180|AtRLP14|RLP14|receptor like protein 14|F9E11.6|F9E11_6
Glyma.16g193600	RLP_B4	910	UniRef100_A0A0R0G1F4 LRRNT_2 domain-containing protein n=1 Tax=Glycine max TaxID=3847 RepID=A0A0R0G1F4_SOYBN	0	99.89	UniRef100_A0A0R0G1F4 LRRNT_2 domain-containing protein n=1 Tax=Glycine max TaxID=3847 RepID=A0A0R0G1F4_SOYBN	0	99.89	AT2G34930.1 | Symbols: | disease resistance family protein / LRR family protein | chr2:14737169-14739886 REVERSE LENGTH=905	5e-151	92.64	GO:0007165 GO:0050832	signal transduction; defense response to fungus;	NA	NA	GO:0005576 GO:0005618	extracellular region; cell wall	PF08263 PF00560 PF13855	LRRNT_2; LRR_1; LRR_8;	AT2G34930|F19I3.16|F19I3_16
Glyma.16g193700	RLP_B4	1019	UniRef100_UPI0010388C1A receptor-like protein EIX2 n=1 Tax=Glycine soja TaxID=3848 RepID=UPI0010388C1A	0	99.9	UniRef100_UPI0010388C1A receptor-like protein EIX2 n=1 Tax=Glycine soja TaxID=3848 RepID=UPI0010388C1A	0	99.9	AT2G34930.1 | Symbols: | disease resistance family protein / LRR family protein | chr2:14737169-14739886 REVERSE LENGTH=905	5e-142	91.07	GO:0007165 GO:0050832	signal transduction; defense response to fungus;	NA	NA	GO:0005576 GO:0005618	extracellular region; cell wall	PF08263 PF00560 PF13855	LRRNT_2; LRR_1; LRR_8;	AT2G34930|F19I3.16|F19I3_16
Glyma.16g193900	RLP_B4	1002	UniRef100_A0A0R0G217 LRRNT_2 domain-containing protein (Fragment) n=1 Tax=Glycine max TaxID=3847 RepID=A0A0R0G217_SOYBN	0	100	UniRef100_A0A0R0G217 LRRNT_2 domain-containing protein (Fragment) n=1 Tax=Glycine max TaxID=3847 RepID=A0A0R0G217_SOYBN	0	100	AT2G34930.1 | Symbols: | disease resistance family protein / LRR family protein | chr2:14737169-14739886 REVERSE LENGTH=905	8e-141	91.92	GO:0007165 GO:0050832	signal transduction; defense response to fungus;	NA	NA	GO:0005576 GO:0005618	extracellular region; cell wall	PF08263 PF00560 PF13855	LRRNT_2; LRR_1; LRR_8;	AT2G34930|F19I3.16|F19I3_16

## Sheet: ST2 Primers for Constructs
Supplemental Table 2. Primer sequences used for developing VIGS constructs.
BPMV VIGS Construct Name	Target Genes (Wm82.a2.v1)	Primer Function	Forward Primer for Cloning		Genomic DNA	Confirmed Insert Sequence
B1a	B1a RLPs	Cloning Target Fragment into BPMV vector	atactcgagGAAGATTCCTATGTCCATG	aatggatccAACAGAGATGAATGGGTAG	L78-4094 (Rbs1)	AACAGAGATGAATGGGTAGATTTCCGGAGAGGTGATTTCCTCGCATGTTCAGGATTATCAATTGATGCATACTTTCTCCAATCCATGATGGTATTGGACCCGACAACATATTTTCACTCAGGTCCAGCATAAATAAACTGCTGCAATTCTTCAAAGAAGAAGGCAACTCACCCATTAAACCATTGTTTCGTAAAACCAAGGCTTCCATATTAACAAGGGCGCCCATGGACATAGGAATCTTC
B1b	B1b RLPs	Cloning Target Fragment into BPMV vector	atactcgagCAAGTAATAGTTTAACAGGAG	aatggatccTCTGCAACTGTCTTCCATC	L78-4094 (Rbs1)	TCTGCAACTGTCTTCCATCAGGGATTCTTCCAGAGAGAGAGTTGTTTGACAAGTCTAACACAGCCAAACGATCAATTTTGGAAAGAGATGTAGGAATTTTGCCAGAGAAATGATTTCTTGACAAATCAACAAATTCTAGTGAATTTAAATTCCCAATCTCTGAAGGAATTTCTCCACTCAGATTGTTTCTTGAAAAATTCAAAGAAACTAATCCAATCAAATATCCTATCTCTTTTGGTATTTCTCCTGTTAAACTTTTACTTG
B2	B2 RLPS	Cloning Target Fragment into BPMV vector	atactcgagGGATCTACAACTGAACAAGC	aatggatccGCAATGGGACCGTACAAC	L78-4094 (Rbs1)	GCAATGGGACCGTACAACTTGTTGGCTCGCAAAACCAATACTTTCAATTCTGGTAGAGTTTGAAGCCAATGGGGAAACACATCCTTTATTTGATTGTTTCCAAGATCTAAAACCTCCAGACTAGTGCAATTGGACAAAGATTCTGGCAAAAAACCTTCTAATAATTGGTTGCCATTGAGATCCAGAGTTCTGAGCCGACAGTCCTTTGAAAAGGTACTTGGCAAAGTGCCACGAAGCTTGTTCAGTTGTAGATCC
B3	B3 RLPs	Cloning Target Fragment into BPMV vector	atactcgagTGATCTCTCAAGCAATCAC	aatggatccCTCTGTAACTGTGTGCTGG	PI 437970 (Rbs3)	CTCTGTAACTGTGTGCTGGCTGGAATTTTTCCAGTTAGATGGTTATGTGACAAATCTAACACGCCGAGGCCATAAATTTGTGTAAGACTCGGAGGAATTGAACCAGCCAACTGGTTTCTTGACAAATCAAGAGATTCAAGTGATGTTAGCTTTCCAACTTTTGAGGGAATTTTCCCTATCAAATTGTTTCTTGATAAATTCAATGAAACCAATCCAAATAAATTCTCTATTTCCTGTGGAATTTCTCCAGAAAAGTGATTGCTTGAGAGATCA
B4	B4 RLPs	Cloning Target Fragment into BPMV vector	atactcgagGTGTGCATCCCAAGTGAG	aatggatccGAAGCTGAAGAAGATGGG	PI 437833 (Rbs2)	GAAGCTGAAGAAGATGGGAAGTGACGTTGTGGCAGAGGACTCCATACCAGTGGCAACAGTTGGTATGATTATGATTCCAAGACCAAAGCCTATTTGAAGGATCTATGAGATTATTCTTAATCTTGAGAAGTGTCTCACGCTCACTTGGGATGCACAC
B5	B5 RLPs	Cloning Target Fragment into BPMV vector	atactcgagCAGGCTTTCATCATGGTC	aatggatccTAAGGTCCAAGTATCTCAG	PI 437833 (Rbs2)	TAAGGTCCAAGTATCTCAGACTCTCCAATGAGCCTAGGAAGCTTGGTATTGGAGTAAGAACAAAATAATTTGAACTCAAGTTCAACCGATTCAAATATTTTAGTCCAAGCAAAGAAGGACTAATCTCTCCACTCAACTCCCTATAGGGAGAGCCCGCAGGTGCGTCAAGATTGATTTCCATGACTTTACCTGTGTTGTTGCAGTGAACCCCTGGCCATGTACAGCAATCCGATTTGTCAGACCATGATGAAAACCTG
B1a/B2	B1a & B2 RLPs	Cloning Target Fragment into BPMV vector	atactcgagGAAGATTCCTATGTCCATG	aatggatccGCAATGGGACCGTACAAC	L78-4094 (Rbs1)	GCAATGGGACCGTACAACTTGTTGGCTCTCAAAACCAATACTTTCAAATGTGGTAGAGTTTGAAGCCAATGGGGAAACACATCCTTTATTTGATTGTTTCCAAGATCTAAAACCTCCAGATCATTGCAATTGGACAAAGATTCTGGCAAAAAGCCTTCTAATAATTGGTTGCCATTGAGATCCATAGTTCTGAGCCGACAGTCCTTTGCAAAGGTACTTGGCAAAGTGCCATGAAGCTTGTTCAGTTGTAGATCCAACAGAGATGAATGGGTAGATTTCCGGAGAGGTGATTTCCTCGCATGTTCAAGATTATCAATTGATGCATACTTTCTCCAATCCATGATGGTATTGGACCCGACAACATATTTTCACTCAGGTCCAGCATAAATAAACTGCTGC…
B1b/B2	B1b & B2 RLPS	Cloning Target Fragment into BPMV vector	atactcgagCAAGTAATAGTTTAACAGGAG	aatggatccGCAATGGGACCGTACAAC	L78-4094 (Rbs1)	CAAGTAATAGTTTAACAGGAGAAATACCAAAAGAGATAGGATATTTGATTGGATTAGTTTCTTTGAATTTTTCAAGAAACAATCTGAGTGGAGAAATTCCTTCAGAGATTGGGAATTTAAATTCACTAGAATTTGTTGATTTGTCAAGAAATCATTTCTCTGGCAAAATTCCTACATCTCTTTCCAAAATTGATCGTTTGGCTGTGTTAGACTTGTCAAACAACTCTCTCTCTGGAAGAATCCCTGATGGAAGACAGTTGCAGAGGATCTACAACTGAACAAGCTTCATGGCACTTTGCCAAGTACCTTTGCAAAATACTGTCGGCTCAGTACTCTGGATCTCAATGGCAACCAATTAGAAGGTTTTTTGCCAGAATCTTTGTCCAATTGCATTGATCT…
B4/B5	B4 & B5 RLPs	Cloning Target Fragment into BPMV vector	atactcgagGTGTGCATCCCAAGTGAG	aatggatccTAAGGTCCAAGTATCTCAG	PI 437833 (Rbs2)	TAAGGTCCAAGTATTTCAGACTCTCCAATGAGCCTAGGAAGCTTGGTATTGGAGTAAGAACAAAATAATTTGAACTCAAGTCCAAATGATTCAAATATTTTAGTCCAAGCAAAGAAGGACTAATCTCTCCACTCAACTCCCTATAGGGAGAGCCCACAGGTGTGTCAAGATTGATTTCCATGACTTTACCTGTGTTGTTGCAGTGAACCCCTGGCCATGTACAGCAATCCGATTTGTCAGACCATGATGAAAGCCTGGAAGCTGAAGAAGATGGGAAGTGACGTTGTGGCAGAGGACTCCATACCAGTGGCAACAGTTGGTATTATTAGGATTCCAAGACCAAAGCCTATTTGAAGGATCTATGAGATTATTCTTAAACTTCAAAAGTGTCTCACGCTC…
B1a Gibson	B1a RLPs	Gibson Assembly of two RLP fragements	GAAGATTCCTATGTCCATG	CTTGTTCAGTTGTAGATCCAACAGAGATGAATGGGTAGAT	NA	NA
B1b Gibson	B1b RLPs	Gibson Assembly of two RLP fragements	CAAGTAATAGTTTAACAGGAG	GCTTGTTCAGTTGTAGATCCTCTGCAACTGTCTTCCATCA	NA	NA
B2 Gibson	B2 RLPs (used with B1a Gibson)	Gibson Assembly of two RLP fragements	ATCTACCCATTCATCTCTGTTGGATCTACAACTGAACAAG	GCAATGGGACCGTACAAC	NA	NA
B2 Gibson	B2 RLPs (used with B1b Gibson)	Gibson Assembly of two RLP fragements	TGATGGAAGACAGTTGCAGAGGATCTACAACTGAACAAGC	GCAATGGGACCGTACAAC	NA	NA
B4 Gibson	B4 RLPS	Gibson Assembly of two RLP fragements	GTGTGCATCCCAAGTGAG	CAGACCATGATGAAAGCCTGGAAGCTGAAGAAGATGGGAA	NA	NA
B5 Gibson	B5 RLPs	Gibson Assembly of two RLP fragements	TTCCCATCTTCTTCAGCTTCCAGGCTTTCATCATGGTCTG	TAAGGTCCAAGTATCTCAG	NA	NA

## Sheet: ST3 BLAST Identify VIGS targets
Supplemental Table 3. BLASTN (E<0.01) analyses to identify VIGS construct targets.
Construct Name	Construct Type	Length (bp)	Wm82.a4 Primary Transcripts Hit	Alignment Length (bp)	% Nucleotide Identity	E-value	VIGS Target outside the Rbs loci?
B1a	Single insert	242	Glyma.16G172300.1	242	99.587	1.28e-123	No
B1a	Single insert	242	Glyma.16G171500.1	242	99.587	1.28e-123	No
B1a	Single insert	242	Glyma.16G125332.1	242	99.174	5.94e-122	Yes
B1a	Single insert	242	Glyma.16G170700.1	242	99.174	5.94e-122	No
B1a	Single insert	242	Glyma.16G187100.2	242	98.76	2.76e-120	No
B1a	Single insert	242	Glyma.16G171200.1	242	98.76	2.76e-120	No
B1a	Single insert	242	Glyma.16G171100.1	242	98.76	2.76e-120	No
B1a	Single insert	242	Glyma.16G126100.1	242	98.347	1.29e-118	Yes
B1a	Single insert	242	Glyma.16G169900.3	242	98.347	1.29e-118	No
B1a	Single insert	242	Glyma.U006500.1	242	97.934	5.98e-117	Yes
B1a	Single insert	242	Glyma.16G172100.1	242	97.934	5.98e-117	No
B1a	Single insert	242	Glyma.16G125800.1	242	97.521	2.78e-115	Yes
B1a	Single insert	242	Glyma.16G125600.3	242	97.521	2.78e-115	Yes
B1a	Single insert	242	Glyma.16G106200.1	242	97.521	2.78e-115	Yes
B1a	Single insert	242	Glyma.16G125200.1	242	97.107	1.29e-113	Yes
B1a	Single insert	242	Glyma.16G171400.2	242	97.107	1.29e-113	No
B1a	Single insert	242	Glyma.16G170900.1	242	95.455	6.07e-107	No
B1a	Single insert	242	Glyma.02G084200.1	173	87.283	3.05e-50	Yes
B1b	Single insert	264	Glyma.16G163400.1	264	99.621	8.28e-136	No
B1b	Single insert	264	Glyma.16G105800.2	263	84.03	2.54e-66	Yes
B1b	Single insert	264	Glyma.16G170800.3	258	84.496	2.54e-66	No
B1b	Single insert	264	Glyma.16G066800.2	234	82.906	1.55e-53	Yes
B2	Single insert	255	Glyma.16G169400.1	255	97.647	1.75e-122	No
B2	Single insert	255	Glyma.16G169700.1	254	97.244	2.93e-120	No
B2	Single insert	255	Glyma.16G169200.1	254	97.244	2.93e-120	No
B2	Single insert	255	Glyma.16G169500.1	255	96.471	1.76e-117	No
B2	Single insert	255	Glyma.16G168700.1	255	95.294	1.77e-112	No
B2	Single insert	255	Glyma.16G169300.1	254	95.276	6.38e-112	No
B2	Single insert	255	Glyma.16G169100.1	254	95.276	6.38e-112	No
B2	Single insert	255	Glyma.13G227800.1	175	95.429	1.45e-73	Yes
B3	Single insert	273	Glyma.16G176800.1	273	99.634	8.49e-141	No
B3	Single insert	273	Glyma.16G176900.1	273	98.168	3.98e-134	No
B3	Single insert	273	Glyma.16G129300.1	273	94.872	4.06e-119	Yes
B3	Single insert	273	Glyma.16G174600.2	273	94.872	4.06e-119	No
B3	Single insert	273	Glyma.16G174100.1	273	94.872	4.06e-119	No
B3	Single insert	273	Glyma.13G050500.1	273	94.505	1.89e-117	Yes
B3	Single insert	273	Glyma.16G173900.2	273	94.139	8.8e-116	No
B3	Single insert	273	Glyma.16G174500.1	273	93.04	8.86e-111	No
B3	Single insert	273	Glyma.12G123366.1	273	88.645	9.11e-91	Yes
B3	Single insert	273	Glyma.16G174800.2	273	88.278	4.24e-89	No
B3	Single insert	273	Glyma.16G176400.1	217	93.548	1.97e-87	No
B3	Single insert	273	Glyma.16G174700.3	273	87.912	1.97e-87	No
B3	Single insert	273	Glyma.16G174000.2	273	87.912	1.97e-87	No
B3	Single insert	273	Glyma.16G175100.2	271	87.454	1.19e-84	No
B3	Single insert	273	Glyma.16G175000.3	273	86.813	1.99e-82	No
B3	Single insert	273	Glyma.16G176600.2	273	86.081	4.3e-79	No
B4	Single insert	157	Glyma.16G193600.1	157	98.089	3.01e-73	No
B4	Single insert	157	Glyma.16G191800.3	157	98.089	3.01e-73	No
B4	Single insert	157	Glyma.16G190300.1	157	98.089	3.01e-73	No
B4	Single insert	157	Glyma.U007901.1	157	97.452	1.4e-71	Yes
B4	Single insert	157	Glyma.U002150.1	157	97.452	1.4e-71	Yes
B4	Single insert	157	Glyma.U004601.1	157	97.452	1.4e-71	Yes
B4	Single insert	157	Glyma.16G193300.1	157	97.452	1.4e-71	No
B4	Single insert	157	Glyma.16G193000.3	157	97.452	1.4e-71	No
B4	Single insert	157	Glyma.16G184500.2	157	97.452	1.4e-71	No
B4	Single insert	157	Glyma.16G183332.1	157	97.452	1.4e-71	No
B4	Single insert	157	Glyma.16G192300.2	157	96.815	6.51e-70	No
B4	Single insert	157	Glyma.16G191300.2	157	96.815	6.51e-70	No
B4	Single insert	157	Glyma.16G187900.2	157	96.815	6.51e-70	No
B4	Single insert	157	Glyma.16G187700.2	157	96.815	6.51e-70	No
B4	Single insert	157	Glyma.16G185200.1	157	96.815	6.51e-70	No
B4	Single insert	157	Glyma.16G193700.2	157	96.178	3.03e-68	No
B4	Single insert	157	Glyma.16G192900.1	157	96.178	3.03e-68	No
B4	Single insert	157	Glyma.16G192800.1	157	96.178	3.03e-68	No
B4	Single insert	157	Glyma.16G190400.1	157	96.178	3.03e-68	No
B4	Single insert	157	Glyma.16G190200.3	157	96.178	3.03e-68	No
B4	Single insert	157	Glyma.16G187500.3	157	96.178	3.03e-68	No
B4	Single insert	157	Glyma.16G187400.2	157	96.178	3.03e-68	No
B4	Single insert	157	Glyma.16G184200.2	157	96.178	3.03e-68	No
B4	Single insert	157	Glyma.16G182900.2	157	96.178	3.03e-68	No
B4	Single insert	157	Glyma.16G191500.2	157	95.541	1.41e-66	No
B4	Single insert	157	Glyma.16G190867.1	157	95.541	1.41e-66	No
B4	Single insert	157	Glyma.16G185800.2	157	95.541	1.41e-66	No
B4	Single insert	157	Glyma.16G183651.1	157	95.541	1.41e-66	No
B4	Single insert	157	Glyma.16G193900.1	157	94.904	6.55e-65	No
B4	Single insert	157	Glyma.16G190000.1	157	94.904	6.55e-65	No
B4	Single insert	157	Glyma.16G188300.3	157	94.904	6.55e-65	No
B4	Single insert	157	Glyma.16G192050.1	157	94.268	3.05e-63	No
B4	Single insert	157	Glyma.16G191000.3	157	94.268	3.05e-63	No
B4	Single insert	157	Glyma.16G186100.3	157	94.268	3.05e-63	No
B4	Single insert	157	Glyma.16G184000.3	157	94.268	3.05e-63	No
B4	Single insert	157	Glyma.16G183550.1	157	94.268	3.05e-63	No
B4	Single insert	157	Glyma.16G185351.1	144	96.528	1.1e-62	No
B4	Single insert	157	Glyma.16G193133.1	157	93.631	1.42e-61	No
B4	Single insert	157	Glyma.U002300.2	157	92.994	6.6e-60	Yes
B4	Single insert	157	Glyma.16G186600.2	157	92.994	6.6e-60	No
B4	Single insert	157	Glyma.16G186400.1	124	95.968	1.44e-51	No
B4	Single insert	157	Glyma.16G190500.1	124	93.548	1.45e-46	No
B4	Single insert	157	Glyma.16G183601.1	117	93.162	1.13e-42	No
B4	Single insert	157	Glyma.16G187966.1	117	98.162	3e-19	No
B5	Single insert	257	Glyma.16G187000.1	257	98.054	2.93e-125	No
B5	Single insert	257	Glyma.16G185500.1	257	98.054	2.93e-125	No
B5	Single insert	257	Glyma.16G185300.1	257	98.054	2.93e-125	No
B5	Single insert	257	Glyma.U002100.1	257	97.665	1.36e-123	No
B5	Single insert	257	Glyma.16G193466.1	257	97.665	1.36e-123	No
B5	Single insert	257	Glyma.16G188100.1	257	97.665	1.36e-123	No
B5	Single insert	257	Glyma.16G187800.1	257	97.665	1.36e-123	No
B5	Single insert	257	Glyma.16G186500.1	257	97.665	1.36e-123	No
B5	Single insert	257	Glyma.16G185400.2	257	97.665	1.36e-123	No
B5	Single insert	257	Glyma.16G187632.1	257	96.887	2.95e-120	No
B5	Single insert	257	Glyma.16G184332.1	257	96.887	2.95e-120	No
B5	Single insert	257	Glyma.16G183400.1	257	96.887	2.95e-120	No
B5	Single insert	257	Glyma.16G186700.1	257	96.498	1.37e-118	No
B5	Single insert	257	Glyma.16G182751.1	257	96.498	1.37e-118	No
B5	Single insert	257	Glyma.16G188725.1	257	95.72	2.97e-115	No
B5	Single insert	257	Glyma.16G184800.1	257	95.72	2.97e-115	No
B1a/B2	Double Insert	497	Glyma.16G172300.1	242	100	5.94e-125	No
B1a/B2	Double Insert	497	Glyma.16G171500.1	242	100	5.94e-125	No
B1a/B2	Double Insert	497	Glyma.16G169700.1	256	98.047	2.14e-124	No
B1a/B2	Double Insert	497	Glyma.16G125332.1	242	99.587	2.76e-123	Yes
B1a/B2	Double Insert	497	Glyma.16G170700.1	242	99.587	2.76e-123	No
B1a/B2	Double Insert	497	Glyma.16G187100.2	242	99.174	1.29e-121	No
B1a/B2	Double Insert	497	Glyma.16G171200.1	242	99.174	1.29e-121	No
B1a/B2	Double Insert	497	Glyma.16G168700.1	257	97.276	1.29e-121	No
B1a/B2	Double Insert	497	Glyma.16G126100.1	242	98.76	5.98e-120	Yes
B1a/B2	Double Insert	497	Glyma.16G169900.3	242	98.76	5.98e-120	No
B1a/B2	Double Insert	497	Glyma.U006500.1	242	98.347	2.78e-118	Yes
B1a/B2	Double Insert	497	Glyma.16G172100.1	242	98.347	2.78e-118	No
B1a/B2	Double Insert	497	Glyma.16G171100.1	242	98.347	2.78e-118	No
B1a/B2	Double Insert	497	Glyma.16G169400.1	257	96.498	2.78e-118	No
B1a/B2	Double Insert	497	Glyma.16G125800.1	242	97.934	1.29e-116	Yes
B1a/B2	Double Insert	497	Glyma.16G125600.3	242	97.934	1.29e-116	Yes
B1a/B2	Double Insert	497	Glyma.16G106200.1	242	97.934	1.29e-116	No
B1a/B2	Double Insert	497	Glyma.16G169300.1	256	96.094	4.65e-116	No
B1a/B2	Double Insert	497	Glyma.16G169200.1	256	96.094	4.65e-116	No
B1a/B2	Double Insert	497	Glyma.16G125200.1	242	97.521	6.02e-115	Yes
B1a/B2	Double Insert	497	Glyma.16G171400.2	242	97.521	6.02e-115	No
B1a/B2	Double Insert	497	Glyma.16G169500.1	257	94.942	1.3e-111	No
B1a/B2	Double Insert	497	Glyma.16G169100.1	256	94.922	4.69e-111	No
B1a/B2	Double Insert	497	Glyma.16G170900.1	242	95.868	2.82e-108	No
B1a/B2	Double Insert	497	Glyma.13G227800.1	177	93.785	2.31e-69	Yes
B1a/B2	Double Insert	497	Glyma.02G084200.1	173	87.861	1.42e-51	Yes
B1a/B2	Double Insert	497	Glyma.16G163400.1	241	81.743	5.1e-51	No
B1b/B2	Double Insert	516	Glyma.16G163400.1	264	100	3.64e-137	No
B1b/B2	Double Insert	516	Glyma.16G169400.1	255	95.294	4.88e-111	No
B1b/B2	Double Insert	516	Glyma.16G169700.1	254	95.276	1.75e-110	No
B1b/B2	Double Insert	516	Glyma.16G169200.1	254	95.276	1.75e-110	No
B1b/B2	Double Insert	516	Glyma.16G169500.1	255	93.725	2.29e-104	No
B1b/B2	Double Insert	516	Glyma.16G168700.1	255	93.725	2.29e-104	No
B1b/B2	Double Insert	516	Glyma.16G169300.1	254	93.307	3.82e-102	No
B1b/B2	Double Insert	516	Glyma.16G169100.1	254	93.307	3.82e-102	No
B1b/B2	Double Insert	516	Glyma.13G227800.1	172	98.256	5.09e-81	Yes
B1b/B2	Double Insert	516	Glyma.16G105800.2	263	84.411	1.12e-67	Yes
B1b/B2	Double Insert	516	Glyma.16G170800.3	258	84.884	1.12e-67	No
B1b/B2	Double Insert	516	Glyma.16G066800.2	234	83.333	6.82e-55	Yes
B4/B5	Double Insert	414	Glyma.16G185500.1	257	98.444	1.05e-126	No
B4/B5	Double Insert	414	Glyma.16G185300.1	257	98.444	1.05e-126	No
B4/B5	Double Insert	414	Glyma.16G182751.1	257	98.444	1.05e-126	No
B4/B5	Double Insert	414	Glyma.U002100.1	257	98.054	4.89e-125	Yes
B4/B5	Double Insert	414	Glyma.16G193466.1	257	98.054	4.89e-125	No
B4/B5	Double Insert	414	Glyma.16G188100.1	257	98.054	4.89e-125	No
B4/B5	Double Insert	414	Glyma.16G187800.1	257	98.054	4.89e-125	No
B4/B5	Double Insert	414	Glyma.16G186500.1	257	98.054	4.89e-125	No
B4/B5	Double Insert	414	Glyma.16G185400.2	257	98.054	4.89e-125	No
B4/B5	Double Insert	414	Glyma.16G187000.1	257	97.665	2.28e-123	No
B4/B5	Double Insert	414	Glyma.16G184800.1	257	97.665	2.28e-123	No
B4/B5	Double Insert	414	Glyma.16G187632.1	257	97.276	1.06e-121	No
B4/B5	Double Insert	414	Glyma.16G184332.1	257	97.276	1.06e-121	No
B4/B5	Double Insert	414	Glyma.16G183400.1	257	97.276	1.06e-121	No
B4/B5	Double Insert	414	Glyma.16G186700.1	257	96.887	4.93e-120	No
B4/B5	Double Insert	414	Glyma.16G188725.1	257	95.331	2.31e-113	No
B4/B5	Double Insert	414	Glyma.16G193600.1	157	98.089	8.79e-73	No
B4/B5	Double Insert	414	Glyma.16G191800.3	157	98.089	8.79e-73	No
B4/B5	Double Insert	414	Glyma.16G191300.2	157	98.089	8.79e-73	No
B4/B5	Double Insert	414	Glyma.16G190300.1	157	98.089	8.79e-73	No
B4/B5	Double Insert	414	Glyma.16G185200.1	157	98.089	8.79e-73	No
B4/B5	Double Insert	414	Glyma.U007901.1	157	97.452	4.09e-71	Yes
B4/B5	Double Insert	414	Glyma.U002150.1	157	97.452	4.09e-71	Yes
B4/B5	Double Insert	414	Glyma.U004601.1	157	97.452	4.09e-71	Yes
B4/B5	Double Insert	414	Glyma.16G193300.1	157	97.452	4.09e-71	No
B4/B5	Double Insert	414	Glyma.16G190400.1	157	97.452	4.09e-71	No
B4/B5	Double Insert	414	Glyma.16G184500.2	157	97.452	4.09e-71	No
B4/B5	Double Insert	414	Glyma.16G184200.2	157	97.452	4.09e-71	No
B4/B5	Double Insert	414	Glyma.16G183332.1	157	97.452	4.09e-71	No
B4/B5	Double Insert	414	Glyma.16G192300.2	157	96.815	1.9e-69	No
B4/B5	Double Insert	414	Glyma.16G191500.2	157	96.815	1.9e-69	No
B4/B5	Double Insert	414	Glyma.16G187900.2	157	96.815	1.9e-69	No
B4/B5	Double Insert	414	Glyma.16G186100.3	157	96.815	1.9e-69	No
B4/B5	Double Insert	414	Glyma.16G185800.2	157	96.815	1.9e-69	No
B4/B5	Double Insert	414	Glyma.16G183550.1	157	96.815	1.9e-69	No
B4/B5	Double Insert	414	Glyma.16G193133.1	157	96.178	8.85e-68	No
B4/B5	Double Insert	414	Glyma.16G193000.3	157	96.178	8.85e-68	No
B4/B5	Double Insert	414	Glyma.16G192900.1	157	96.178	8.85e-68	No
B4/B5	Double Insert	414	Glyma.16G192800.1	157	96.178	8.85e-68	No
B4/B5	Double Insert	414	Glyma.16G190867.1	157	96.178	8.85e-68	No
B4/B5	Double Insert	414	Glyma.16G190200.3	157	96.178	8.85e-68	No
B4/B5	Double Insert	414	Glyma.16G190000.1	157	96.178	8.85e-68	No
B4/B5	Double Insert	414	Glyma.16G188300.3	157	96.178	8.85e-68	No
B4/B5	Double Insert	414	Glyma.16G187500.3	157	96.178	8.85e-68	No
B4/B5	Double Insert	414	Glyma.16G187400.2	157	96.178	8.85e-68	No
B4/B5	Double Insert	414	Glyma.16G183651.1	157	96.178	8.85e-68	No
B4/B5	Double Insert	414	Glyma.16G182900.2	157	96.178	8.85e-68	No
B4/B5	Double Insert	414	Glyma.16G185351.1	144	97.917	1.48e-65	No
B4/B5	Double Insert	414	Glyma.16G193700.2	157	94.904	1.92e-64	No
B4/B5	Double Insert	414	Glyma.16G191000.3	157	94.904	1.92e-64	No
B4/B5	Double Insert	414	Glyma.16G187700.2	157	94.904	1.92e-64	No
B4/B5	Double Insert	414	Glyma.16G184000.3	157	94.268	8.91e-63	No
B4/B5	Double Insert	414	Glyma.U002300.2	157	93.631	4.15e-61	Yes
B4/B5	Double Insert	414	Glyma.16G193900.1	157	93.631	4.15e-61	No
B4/B5	Double Insert	414	Glyma.16G186600.2	157	93.631	4.15e-61	No
B4/B5	Double Insert	414	Glyma.16G192050.1	157	92.357	8.98e-58	No
B4/B5	Double Insert	414	Glyma.16G186400.1	126	95.238	1.51e-50	No
B4/B5	Double Insert	414	Glyma.16G190500.1	126	94.444	7.04e-49	No
B4/B5	Double Insert	414	Glyma.16G183601.1	117	92.308	1.53e-40	No
B4/B5	Double Insert	414	Glyma.16G187966.1	117	0.953	3e-22	Yes

## Sheet: ST4 RNA sequencing depth
Supplemental Table 4. RNA sequencing depth. Library ID and Sample Name refer to samples submitted to the SRA database (PRJNA1014479). Initial reads refers to sequence number following removal of adaptor sequences, sequencing artifacts, and low-quality bases. Mapped reads refers to read number successfully mapped to G.max508.a4.v1. Prior to mapping, FASTQ Screen (Wingett and Andrews, 2018) was use…
Library_ID	Sample Name	Initial Reads	Mapped Reads	Mapping Percentage	FASTQ_Screen Percent BPMV
EVIL1	Leaves_EV_P_gregata	32574991	2699062	8.28569	87.5104
EVIL2	Leaves_EV_P_gregata	27945950	2425131	8.67793	87.193
EVIR1	Roots_EV_P_gregata	25330565	3030954	11.9656	81.9079
EVIR2	Roots_EV_P_gregata	22192096	1953503	8.8027	86.9956
EVIS1	Stem_EV_P_gregata	24374708	3076909	12.6234	82.5884
EVIS2	Stem_EV_P_gregata	34341060	3489890	10.1624	84.2571
EVML1	Leaves_EV_Mock	24718550	2437437	9.86076	86.5216
EVML2	Leaves_EV_Mock	23657660	2915818	12.325	82.7109
EVMR1	Roots_EV_Mock	31520851	9603753	30.4679	58.0582
EVMR2	Roots_EV_Mock	24030919	4328727	18.0132	75.7199
EVMS1	Stem_EV_Mock	23279638	3150239	13.5322	81.4086
EVMS2	Stem_EV_Mock	37592456	8132302	21.6328	69.3363
VSIL1	Leaves_Ba1/B2_P_gregata	32383205	12518985	38.6589	44.022
VSIL2	Leaves_Ba1/B2_P_gregata	34678671	20717085	59.7401	19.5742
VSIR1	Roots_Ba1/B2_P_gregata	35791123	10891911	30.4319	55.0058
VSIR2	Roots_Ba1/B2_P_gregata	29667522	14185879	47.8162	35.0476
VSIS1	Stem_Ba1/B2_P_gregata	17161001	10222309	59.5671	20.7263
VSIS2	Stem_Ba1/B2_P_gregata	28715309	19811871	68.9941	7.02038
VSML1	Leaves_Ba1/B2_Mock	26347490	17136695	65.0411	10.8546
VSML2	Leaves_Ba1/B2_Mock	24949002	7893516	31.6386	51.7841
VSML3	Leaves_Ba1/B2_Mock	35642938	25645709	71.9517	4.23328
VSMR1	Roots_Ba1/B2_Mock	37120937	23848073	64.2443	9.47473
VSMR2	Roots_Ba1/B2_Mock	31305430	11725810	37.4562	47.7094
VSMR3	Roots_Ba1/B2_Mock	33317484	17813040	53.4645	29.3257
VSMS1	Stem_Ba1/B2_Mock	28337061	20492905	72.3184	3.99829
VSMS2	Stem_Ba1/B2_Mock	27234660	19281615	70.7981	4.7168

## Sheet: ST5 LEAF B1aB2.Mock-EV.Mock
Supplemental Table 5. Significantly differentially expressed genes (DEGs, FDR < 0.01) identified by comparing mock-infected leaves of B1a/B2 and Empty vector (EV) plants. Output from edgeR including Wm82.a4.v1 gene identifier [Gene ID], log2 fold-change [logFC], false discovery rate [FDR], and log2 counts per million [logCPM]) is reported for Mock, P. gregata, EV, B1a/B2, EV x Mock, B1a.B2 x Mock…
Wm82.a4.v1 Identfier	logFC	FDR	Mock	P. gregata	EV	B1a/B2	EV x Mock	B1a/B2 x Mock	EV x P.gregata	B1a/B2 x P. gregata	Cluster	Top Uniref100 Viridaeplantae Hit	Best HSP Evalue (E<10-6)	Best HSP Coverage (%)	Top Most Descriptive Uniref100 Viridaeplantae Hit	Best HSP Evalue (E<10-6)	Best HSP Coverage (%)	Top Arabidopsis (TAIR10) BLASTP Hit	Best HSP Evalue (E<10-10)	Best HSP Coverage (%)	GO Biological Process IDs	GO Biological Process Descriptions	GO Molecular Function IDs	GO Molecular Function Descriptions	GO Cellular Component IDs	GO Cellular Component Descriptions	PFAM IDs	PFAM Names	Alternative TAIR10 IDs
Glyma.02G228100	-2.43987	1.20888e-07	4.36716	5.89392	6.08914	4.21099	5.81802	3.39992	6.36025	5.4276	LMC2	UniRef100_I1JHE4 Asparagine synthetase [glutamine-hydrolyzing] n=3 Tax=Soja TaxID=1462606 RepID=I1JHE4_SOYBN	0	99.83	UniRef100_I1JHE4 Asparagine synthetase [glutamine-hydrolyzing] n=3 Tax=Soja TaxID=1462606 RepID=I1JHE4_SOYBN	0	99.83	AT3G47340.1 | Symbols: ASN1, DIN6, AT-ASN1 | glutamine-dependent asparagine synthase 1 | chr3:17438136-17441043 REVERSE LENGTH=584	0	99.66	GO:0006529 GO:0006541 GO:0009063 GO:0009416 GO:0009646 GO:0009744 GO:0009749 GO:0009750 GO:0043617 GO:0070981	asparagine biosynthetic process; glutamine metabolic process; cellular amino acid catabolic process; response to light stimulus; response to absence of light; response to sucrose; response to glucose; response to fructose; cellular response to sucrose starvation; L-asparagine biosynthetic process;	GO:0004066 GO:0005524	asparagine synthase (glutamine-hydrolyzing) activity; ATP binding;	GO:0005737 GO:0005829	cytoplasm; cytosol	PF12481 PF00733 PF13537 PF00733	DUF3700; Asn_synthase; GATase_7; Asn_synthase;	AT3G47340|ASN1|DIN6|AT-ASN1|glutamine-dependent asparagine synthase 1|DARK INDUCIBLE 6|ARABIDOPSIS THALIANA GLUTAMINE-DEPENDENT ASPARAGINE SYNTHASE 1|T21L8.90|GLUTAMINE-DEPENDENT ASPARAGINE SYNTHETASE
Glyma.14G176400	-2.66957	7.69633e-07	4.059	2.19146	4.23909	2.42089	5.69075	2.97116	2.78744	1.59547	LMC2	UniRef100_I1MAV9 Uncharacterized protein n=2 Tax=Soja TaxID=1462606 RepID=I1MAV9_SOYBN	0	99.68	UniRef100_A0A445LRT6 Protein EXORDIUM n=1 Tax=Glycine soja TaxID=3848 RepID=A0A445LRT6_GLYSO	0	99.68	AT4G08950.1 | Symbols: EXO | Phosphate-responsive 1 family protein | chr4:5740378-5741322 FORWARD LENGTH=314	2e-148	91.43	GO:0009741	response to brassinosteroid;	GO:0003674	molecular function;	GO:0005576 GO:0005615 GO:0005618 GO:0005794 GO:0009505 GO:0048046	extracellular region; extracellular space; cell wall; Golgi apparatus; plant-type cell wall; apoplast	PF04674	Phi_1;	AT4G08950|EXO|EXORDIUM|T3H13.3|T3H13_3
Glyma.10G179200	-2.21802	7.69633e-07	6.06212	5.35531	6.94138	4.79326	7.44479	5.14034	6.43797	4.27264	LMC2	UniRef100_A0A0R0I2D9 Uncharacterized protein n=1 Tax=Glycine max TaxID=3847 RepID=A0A0R0I2D9_SOYBN	0	99.74	UniRef100_A0A445IP33 Protein EXORDIUM-like 5 n=1 Tax=Glycine soja TaxID=3848 RepID=A0A445IP33_GLYSO	0	99.74	AT2G17230.1 | Symbols: EXL5 | EXORDIUM like 5 | chr2:7494892-7495983 REVERSE LENGTH=363	3e-173	81.56	NA	NA	NA	NA	GO:0005576 GO:0005615 GO:0048046	extracellular region; extracellular space; apoplast	PF04674	Phi_1;	AT2G17230
Glyma.01G241200	-2.00287	7.69633e-07	5.22797	4.40838	5.55066	4.31414	6.4404	4.41967	4.66092	4.15585	LMC2	UniRef100_A0A445M7Y4 Uncharacterized protein n=1 Tax=Glycine soja TaxID=3848 RepID=A0A445M7Y4_GLYSO	0	99.76	UniRef100_UPI0007193760 LOW QUALITY PROTEIN: uncharacterized protein LOC100816033 n=1 Tax=Glycine max TaxID=3847 RepID=UPI0007193760	0	99.76	AT1G10020.1 | Symbols: | Protein of unknown function (DUF1005) | chr1:3269939-3271732 REVERSE LENGTH=461	8e-131	99.28	GO:0008150	biological process;	GO:0003674	molecular function;	GO:0005634	nucleus	PF06219	DUF1005;	AT1G10020|T27I1.4|T27I1_4
Glyma.15G071300	6.06511	7.69633e-07	4.51219	4.76098	2.79509	6.0849	1.50677	6.5158	4.08341	5.43856	LMC1	UniRef100_I1MEE7 DUF3700 domain-containing protein n=1 Tax=Glycine max TaxID=3847 RepID=I1MEE7_SOYBN	0	99.6	UniRef100_I1MEE7 DUF3700 domain-containing protein n=1 Tax=Glycine max TaxID=3847 RepID=I1MEE7_SOYBN	0	99.6	AT4G27450.1 | Symbols: | Aluminium induced protein with YGL and LRDR motifs | chr4:13727665-13728683 REVERSE LENGTH=250	2e-117	98.41	GO:0071456	cellular response to hypoxia;	GO:0005515	protein binding;	GO:0005634 GO:0005829 GO:0005886 GO:0009506	nucleus; cytosol; plasma membrane; plasmodesma	PF12481 PF13537	DUF3700; GATase_7;	AT4G27450|F27G19.50|F27G19_50
Glyma.09G047900	-2.39304	5.5024e-06	3.37137	2.90459	4.20195	2.33348	4.71562	2.47521	3.68829	2.1209	LMC2	UniRef100_K7LBU6 Glycosyltransferase family 92 protein n=1 Tax=Glycine max TaxID=3847 RepID=K7LBU6_SOYBN	0	99.81	UniRef100_K7LBU6 Glycosyltransferase family 92 protein n=1 Tax=Glycine max TaxID=3847 RepID=K7LBU6_SOYBN	0	99.81	AT5G44670.1 | Symbols: | Domain of unknown function (DUF23) | chr5:18019209-18021266 REVERSE LENGTH=519	0	99.81	GO:0042546 GO:0071555	cell wall biogenesis; cell wall organization;	GO:0016757	transferase activity, transferring glycosyl groups;	GO:0000139 GO:0005737 GO:0005773 GO:0016021	Golgi membrane; cytoplasm; vacuole; integral component of membrane	PF13704	Glyco_tranf_2_4;	AT5G44670|GALS2|galactan synthase 2|K15C23.12|K15C23_12
Glyma.04G100400	-2.1998	5.98436e-06	6.61823	5.34816	7.00359	5.29388	7.99909	5.69765	6.00809	4.68823	LMC2	UniRef100_A0A445KYE2 Protein EXORDIUM n=1 Tax=Glycine soja TaxID=3848 RepID=A0A445KYE2_GLYSO	0	99.69	UniRef100_A0A445KYE2 Protein EXORDIUM n=1 Tax=Glycine soja TaxID=3848 RepID=A0A445KYE2_GLYSO	0	99.69	AT4G08950.1 | Symbols: EXO | Phosphate-responsive 1 family protein | chr4:5740378-5741322 FORWARD LENGTH=314	2e-158	93.08	GO:0009741	response to brassinosteroid;	GO:0003674	molecular function;	GO:0005576 GO:0005615 GO:0005618 GO:0005794 GO:0009505 GO:0048046	extracellular region; extracellular space; cell wall; Golgi apparatus; plant-type cell wall; apoplast	PF04674	Phi_1;	AT4G08950|EXO|EXORDIUM|T3H13.3|T3H13_3
Glyma.08G220000	2.76955	5.98436e-06	6.77194	7.54622	6.05445	7.96536	5.19341	7.8243	6.91548	8.17696	LMC1	UniRef100_A0A445JIE1 Chaperone protein dnaJ 8, chloroplastic n=2 Tax=Soja TaxID=1462606 RepID=A0A445JIE1_GLYSO	1e-110	99.35	UniRef100_A0A445JIE1 Chaperone protein dnaJ 8, chloroplastic n=2 Tax=Soja TaxID=1462606 RepID=A0A445JIE1_GLYSO	1e-110	99.35	AT1G80920.1 | Symbols: J8 | Chaperone DnaJ-domain superfamily protein | chr1:30403863-30404549 REVERSE LENGTH=163	4e-52	86.36	GO:0009416	response to light stimulus;	NA	NA	GO:0005634 GO:0009507 GO:0009570	nucleus; chloroplast; chloroplast stroma	PF00226	DnaJ;	AT1G80920|J8|Toc12|AtToc12|AtJ8|DJC22|translocon at the outer envelope membrane of chloroplasts 12|DNA J protein C22|F23A5.28|F23A5_28
Glyma.13G362200	-2.2156	7.38501e-06	3.85608	4.0918	4.98941	3.13798	5.17188	2.97887	4.80695	3.37665	LMC2	UniRef100_I1M5Q3 NPH3 domain-containing protein n=3 Tax=Soja TaxID=1462606 RepID=I1M5Q3_SOYBN	0	99.76	UniRef100_I1M5Q3 NPH3 domain-containing protein n=3 Tax=Soja TaxID=1462606 RepID=I1M5Q3_SOYBN	0	99.76	AT3G15570.1 | Symbols: | Phototropic-responsive NPH3 family protein | chr3:5270267-5271700 REVERSE LENGTH=452	2e-174	97.14	NA	NA	NA	NA	GO:0005739	mitochondrion	PF03000	NPH3;	AT3G15570
Glyma.02G250200	-1.81013	2.84639e-05	5.50313	5.25933	5.83249	5.04461	6.6158	4.76136	5.04918	5.46948	LMC2	UniRef100_I1JI15 PPM-type phosphatase domain-containing protein n=2 Tax=Soja TaxID=1462606 RepID=I1JI15_SOYBN	0	99.75	UniRef100_I1JI15 PPM-type phosphatase domain-containing protein n=2 Tax=Soja TaxID=1462606 RepID=I1JI15_SOYBN	0	99.75	AT3G11410.1 | Symbols: ATPP2CA, AHG3, PP2CA | protein phosphatase 2CA | chr3:3584181-3585649 REVERSE LENGTH=399	7e-139	93.63	GO:0006470 GO:0009409 GO:0009414 GO:0009737 GO:0009738 GO:0009788 GO:0010119	protein dephosphorylation; response to cold; response to water deprivation; response to abscisic acid; abscisic acid-activated signaling pathway; negative regulation of abscisic acid-activated signaling pathway; regulation of stomatal movement;	GO:0004721 GO:0004722 GO:0004724 GO:0005515 GO:0016791 GO:0019900 GO:0046872	phosphoprotein phosphatase activity; protein serine/threonine phosphatase activity; magnesium-dependent protein serine/threonine phosphatase activity; protein binding; phosphatase activity; kinase binding; metal ion binding;	GO:0005634 GO:0005829	nucleus; cytosol	PF13672	PP2C_2;	AT3G11410|ATPP2CA|AHG3|PP2CA|ARABIDOPSIS THALIANA PROTEIN PHOSPHATASE 2CA|ABA-HYPERSENSITIVE GERMINATION 3|protein phosphatase 2CA|F24K9.8
Glyma.18G063500	2.54194	4.77483e-05	3.95488	5.06663	3.61807	5.11373	2.61231	4.84993	4.62383	5.50944	LMC1	UniRef100_C6T3M9 RING-type domain-containing protein n=3 Tax=Soja TaxID=1462606 RepID=C6T3M9_SOYBN	3e-179	99.59	UniRef100_C6T3M9 RING-type domain-containing protein n=3 Tax=Soja TaxID=1462606 RepID=C6T3M9_SOYBN	3e-179	99.59	AT3G47160.2 | Symbols: | RING/U-box superfamily protein | chr3:17360238-17361879 REVERSE LENGTH=257	3e-115	95.08	NA	NA	NA	NA	GO:0005634	nucleus	PF13920	zf-C3HC4_3;	AT3G47160
Glyma.14G064501	5.49084	5.27836e-05	3.83477	1.25319	1.56324	3.58673	1.31002	5.51793	1.81646	0.689925	LMC1	UniRef100_UPI0003DED20C cucumisin n=1 Tax=Glycine max TaxID=3847 RepID=UPI0003DED20C	8e-143	99.52	UniRef100_UPI0003DED20C cucumisin n=1 Tax=Glycine max TaxID=3847 RepID=UPI0003DED20C	8e-143	99.52	AT3G46850.1 | Symbols: | Subtilase family protein | chr3:17256338-17259442 FORWARD LENGTH=736	1e-61	98.09	GO:0006508	proteolysis;	GO:0004252	serine-type endopeptidase activity;	GO:0005576	extracellular region	PF00082	Peptidase_S8;	AT3G46850|T6H20.120
Glyma.06G298400	3.22765	6.10345e-05	3.79827	4.03649	2.78242	4.80153	2.17519	4.88032	3.38964	4.68333	LMC1	UniRef100_K7KY72 Uncharacterized protein n=1 Tax=Glycine max TaxID=3847 RepID=K7KY72_SOYBN	4e-44	98.57	UniRef100_A0A072VAJ9 Wound-responsive family protein n=1 Tax=Medicago truncatula TaxID=3880 RepID=A0A072VAJ9_MEDTR	2e-14	98.57	NA	NA	NA	NA	NA	NA	NA	NA	NA	PF12609	DUF3774;	AT4G28240|WIP1|Wound-induced polypeptide 1|F26K10.120|F26K10_120
Glyma.06G102000	-2.40987	6.11667e-05	4.21423	3.15928	4.84237	2.86776	5.68437	3.23413	4.00038	2.31819	LMC2	UniRef100_I1K9W8 Uncharacterized protein n=1 Tax=Glycine max TaxID=3847 RepID=I1K9W8_SOYBN	0	99.68	UniRef100_A0A445K7I5 Protein EXORDIUM n=1 Tax=Glycine soja TaxID=3848 RepID=A0A445K7I5_GLYSO	0	99.68	AT4G08950.1 | Symbols: EXO | Phosphate-responsive 1 family protein | chr4:5740378-5741322 FORWARD LENGTH=314	3e-149	92.88	GO:0009741	response to brassinosteroid;	GO:0003674	molecular function;	GO:0005576 GO:0005615 GO:0005618 GO:0005794 GO:0009505 GO:0048046	extracellular region; extracellular space; cell wall; Golgi apparatus; plant-type cell wall; apoplast	PF04674	Phi_1;	AT4G08950|EXO|EXORDIUM|T3H13.3|T3H13_3
Glyma.06G102100	-1.99615	6.11667e-05	6.51301	5.63304	6.94277	5.46522	7.77284	5.67313	6.11271	5.15336	LMC2	UniRef100_I1K9W9 Uncharacterized protein n=1 Tax=Glycine max TaxID=3847 RepID=I1K9W9_SOYBN	0	99.69	UniRef100_A0A445K7I9 Protein EXORDIUM n=1 Tax=Glycine soja TaxID=3848 RepID=A0A445K7I9_GLYSO	0	99.69	AT4G08950.1 | Symbols: EXO | Phosphate-responsive 1 family protein | chr4:5740378-5741322 FORWARD LENGTH=314	1e-155	93.54	GO:0009741	response to brassinosteroid;	GO:0003674	molecular function;	GO:0005576 GO:0005615 GO:0005618 GO:0005794 GO:0009505 GO:0048046	extracellular region; extracellular space; cell wall; Golgi apparatus; plant-type cell wall; apoplast	PF04674	Phi_1;	AT4G08950|EXO|EXORDIUM|T3H13.3|T3H13_3
Glyma.05G155600	2.60785	6.11667e-05	4.00305	5.32201	3.94622	5.10368	2.64476	4.90857	5.24767	5.39636	LMC1	UniRef100_I1K3W1 Uncharacterized protein n=2 Tax=Soja TaxID=1462606 RepID=I1K3W1_SOYBN	0	99.73	UniRef100_V7CQ70 F-box domain-containing protein n=1 Tax=Phaseolus vulgaris TaxID=3885 RepID=V7CQ70_PHAVU	0	91.67	AT1G15670.1 | Symbols: | Galactose oxidase/kelch repeat superfamily protein | chr1:5390119-5391198 FORWARD LENGTH=359	7e-61	89.52	GO:0080037 GO:2000762	negative regulation of cytokinin-activated signaling pathway; regulation of phenylpropanoid metabolic process;	GO:0003674	molecular function;	GO:0005634 GO:0005829	nucleus; cytosol	PF01344	Kelch_1;	AT1G15670|KMD2|KFB01|KISS ME DEADLY 2|Kelch repeat F-box 1|F7H2.1|F7H2_1
Glyma.11G208700	2.90116	6.11667e-05	6.2369	6.2594	5.08927	7.17301	4.60196	7.32687	5.57658	6.94222	LMC1	UniRef100_A0A445HGI9 Uncharacterized protein n=1 Tax=Glycine soja TaxID=3848 RepID=A0A445HGI9_GLYSO	2e-167	99.58	UniRef100_UPI0010170E94 uncharacterized protein LOC114187060 n=1 Tax=Vigna unguiculata TaxID=3917 RepID=UPI0010170E94	3e-66	82.2	AT5G56550.1 | Symbols: OXS3, ATOXS3 | oxidative stress 3 | chr5:22895847-22896502 REVERSE LENGTH=172	1e-15	37.71	GO:0006979 GO:0046686	response to oxidative stress; response to cadmium ion;	GO:0003674	molecular function;	GO:0005634 GO:0016607	nucleus; nuclear speck	NA	NA	AT5G56550|OXS3|ATOXS3|OXIDATIVE STRESS 3|MKN22.7|MKN22_7
Glyma.15G186100	6.14259	6.11667e-05	2.21618	3.37764	1.7629	3.50797	0.236456	3.53599	3.28935	3.46593	LMC1	UniRef100_A0A0B2PAF2 Guanine deaminase n=2 Tax=Soja TaxID=1462606 RepID=A0A0B2PAF2_GLYSO	1e-133	99.47	UniRef100_A0A0B2PAF2 Guanine deaminase n=2 Tax=Soja TaxID=1462606 RepID=A0A0B2PAF2_GLYSO	1e-133	99.47	AT5G28050.2 | Symbols: | Cytidine/deoxycytidylate deaminase family protein | chr5:10044209-10045484 REVERSE LENGTH=204	3e-106	96.26	GO:0006152	purine nucleoside catabolic process;	GO:0008270 GO:0047974	zinc ion binding; guanosine deaminase activity;	GO:0005576 GO:0005634 GO:0005737 GO:0005829 GO:0009536	extracellular region; nucleus; cytoplasm; cytosol; plastid	PF00383	dCMP_cyt_deam_1;	AT5G28050|GSDA|guanosine deaminase|F15F15.120|F15F15_120
Glyma.11G105800	4.86447	6.81555e-05	3.09715	3.5767	2.20898	4.19133	0.991396	4.50099	3.42657	3.72684	LMC1	UniRef100_C6SWQ1 J domain-containing protein n=2 Tax=Soja TaxID=1462606 RepID=C6SWQ1_SOYBN	2e-69	99.02	UniRef100_C6SWQ1 J domain-containing protein n=2 Tax=Soja TaxID=1462606 RepID=C6SWQ1_SOYBN	2e-69	99.02	AT4G36040.1 | Symbols: | Chaperone DnaJ-domain superfamily protein | chr4:17049708-17050193 REVERSE LENGTH=161	2e-30	98.04	NA	NA	NA	NA	GO:0005634 GO:0009507 GO:0009536 GO:0009570	nucleus; chloroplast; plastid; chloroplast stroma	PF00226	DnaJ;	AT4G36040
Glyma.11G032200	-1.8855	0.000102108	5.50712	4.9773	6.23994	4.497	6.69277	4.71668	5.78711	4.16749	LMC2	UniRef100_A0A445HWR0 Putative aspartyl protease n=1 Tax=Glycine soja TaxID=3848 RepID=A0A445HWR0_GLYSO	0	99.79	UniRef100_A0A4D6LSM2 Peptidase A1 domain-containing protein n=1 Tax=Vigna unguiculata TaxID=3917 RepID=A0A4D6LSM2_VIGUN	0	99.79	AT4G16563.1 | Symbols: | Eukaryotic aspartyl protease family protein | chr4:9329933-9331432 REVERSE LENGTH=499	5e-178	88.54	GO:0006508 GO:0030163	proteolysis; protein catabolic process;	GO:0004190	aspartic-type endopeptidase activity;	GO:0005576 GO:0009505	extracellular region; plant-type cell wall	PF14543	TAXi_N;	AT4G16563
Glyma.13G092500	2.19898	0.000108888	5.42027	6.21764	5.14188	6.28088	4.21279	6.22526	6.07097	6.36431	LMC1	UniRef100_A0A0R0GKM3 Glyco_transf_20 domain-containing protein n=3 Tax=Soja TaxID=1462606 RepID=A0A0R0GKM3_SOYBN	0	99.86	UniRef100_A0A0R0GKM3 Glyco_transf_20 domain-containing protein n=3 Tax=Soja TaxID=1462606 RepID=A0A0R0GKM3_SOYBN	0	99.86	AT2G18700.1 | Symbols: ATTPS11, TPS11, ATTPSB | trehalose phosphatase/synthase 11 | chr2:8109043-8111799 FORWARD LENGTH=862	0	98.71	NA	NA	GO:0016757	transferase activity, transferring glycosyl groups;	GO:0005737 GO:0005739 GO:0005829	cytoplasm; mitochondrion; cytosol	PF02358 PF00982	Trehalose_PPase; Glyco_transf_20;	AT2G18700|ATTPS11|TPS11|ATTPSB|trehalose phosphatase/synthase 11|TREHALOSE-6-PHOSPHATE SYNTHASE 11|MSF3.8|MSF3_8
Glyma.13G277000	2.66242	0.000130599	3.49698	4.44966	2.83135	4.79164	2.16041	4.38803	3.50228	5.39704	LMC1	UniRef100_C6T752 Uncharacterized protein n=2 Tax=Soja TaxID=1462606 RepID=C6T752_SOYBN	4e-101	99.32	UniRef100_A0A445HU73 Cytochrome P450 716A67 n=1 Tax=Glycine soja TaxID=3848 RepID=A0A445HU73_GLYSO	2e-98	97.95	AT1G53035.1 | Symbols: | unknown protein; FUNCTIONS IN: molecular_function unknown; INVOLVED IN: biological_process unknown; LOCATED IN: endomembrane system; EXPRESSED IN: 23 plant structures; EXPRESSED DURING: 13 growth stages; BEST Arabidopsis thaliana protein match is: unknown protein (TAIR:AT3G15358.1); Has 49 Blast hits to 49 proteins in 9 species: Archae - 0; Bacteria - 0; Metazoa - 0; Fung…	1e-65	97.95	GO:0008150	biological process;	GO:0003674	molecular function;	GO:0009507 GO:0016021	chloroplast; integral component of membrane	NA	NA	AT1G53035
Glyma.15G072400	3.99232	0.000130953	6.42839	6.85208	5.38118	7.60512	4.3202	7.83385	6.44215	7.26201	LMC1	UniRef100_A0A445GQK2 Stem-specific protein TSJT1 isoform A n=2 Tax=Soja TaxID=1462606 RepID=A0A445GQK2_GLYSO	0	99.61	UniRef100_A0A445GQK2 Stem-specific protein TSJT1 isoform A n=2 Tax=Soja TaxID=1462606 RepID=A0A445GQK2_GLYSO	0	99.61	AT4G27450.1 | Symbols: | Aluminium induced protein with YGL and LRDR motifs | chr4:13727665-13728683 REVERSE LENGTH=250	1e-116	98.44	GO:0071456	cellular response to hypoxia;	GO:0005515	protein binding;	GO:0005634 GO:0005829 GO:0005886 GO:0009506	nucleus; cytosol; plasma membrane; plasmodesma	PF12481	DUF3700;	AT4G27450|F27G19.50|F27G19_50
Glyma.14G063900	-2.17232	0.00014582	3.62501	3.04142	4.50235	2.45626	4.88034	2.78811	4.12436	1.95847	LMC2	UniRef100_I1M803 Uncharacterized protein n=1 Tax=Glycine max TaxID=3847 RepID=I1M803_SOYBN	0	99.74	UniRef100_UPI000F7C763E uncharacterized protein LOC113847816 n=1 Tax=Abrus precatorius TaxID=3816 RepID=UPI000F7C763E	0	99.21	AT2G39870.1 | Symbols: | unknown protein; BEST Arabidopsis thaliana protein match is: unknown protein (TAIR:AT3G55690.1); Has 73 Blast hits to 71 proteins in 14 species: Archae - 0; Bacteria - 0; Metazoa - 2; Fungi - 2; Plants - 69; Viruses - 0; Other Eukaryotes - 0 (source: NCBI BLink). | chr2:16643697-16644950 FORWARD LENGTH=330	3e-20	97.38	GO:0008150	biological process;	GO:0003674	molecular function;	GO:0005575	cellular component	NA	NA	AT2G39870|T28M21.3|T28M21_3
Glyma.13G370100	2.53162	0.000192728	3.54099	2.8691	2.43465	3.88854	2.24767	4.4032	2.62164	3.11656	LMC1	UniRef100_I1M5Y6 WRKY domain-containing protein n=1 Tax=Glycine max TaxID=3847 RepID=I1M5Y6_SOYBN	0	99.68	UniRef100_I1M5Y6 WRKY domain-containing protein n=1 Tax=Glycine max TaxID=3847 RepID=I1M5Y6_SOYBN	0	99.68	AT1G80840.1 | Symbols: WRKY40, ATWRKY40 | WRKY DNA-binding protein 40 | chr1:30383834-30385356 FORWARD LENGTH=302	3e-104	99.68	GO:0002237 GO:0009611 GO:0009751 GO:0010200 GO:0031347 GO:0042742 GO:0045892 GO:0050691 GO:0050832	response to molecule of bacterial origin; response to wounding; response to salicylic acid; response to chitin; regulation of defense response; defense response to bacterium; negative regulation of transcription, DNA-templated; regulation of defense response to virus by host; defense response to fungus;	GO:0003700 GO:0005515 GO:0043565 GO:0044212	DNA-binding transcription factor activity; protein binding; sequence-specific DNA binding; transcription regulatory region DNA binding;	GO:0005634	nucleus	PF03106	WRKY;	AT1G80840|WRKY40|ATWRKY40|WRKY DNA-binding protein 40|F23A5.19|F23A5_19
Glyma.08G032800	3.6748	0.000192728	2.23747	2.71968	1.48552	3.2248	0.722759	3.24728	2.24828	3.19109	LMC1	UniRef100_I1KPW1 Uncharacterized protein n=2 Tax=Soja TaxID=1462606 RepID=I1KPW1_SOYBN	9e-131	99.47	UniRef100_A0A1S3UIG9 uncharacterized protein LOC106765654 n=1 Tax=Vigna radiata var. radiata TaxID=3916 RepID=A0A1S3UIG9_VIGRR	2e-66	99.47	AT5G56550.1 | Symbols: OXS3, ATOXS3 | oxidative stress 3 | chr5:22895847-22896502 REVERSE LENGTH=172	2e-25	51.34	GO:0006979 GO:0046686	response to oxidative stress; response to cadmium ion;	GO:0003674	molecular function;	GO:0005634 GO:0016607	nucleus; nuclear speck	NA	NA	AT5G56550|OXS3|ATOXS3|OXIDATIVE STRESS 3|MKN22.7|MKN22_7
Glyma.11G123300	3.00125	0.000267419	3.20261	4.07001	2.38871	4.54765	1.73002	4.18434	3.0474	5.09262	LMC1	UniRef100_A0A0B2P9Z2 Uncharacterized protein n=2 Tax=Soja TaxID=1462606 RepID=A0A0B2P9Z2_GLYSO	3e-44	98.63	UniRef100_A0A2R6RH91 Coiled-coil domain-containing protein n=1 Tax=Actinidia chinensis var. chinensis TaxID=1590841 RepID=A0A2R6RH91_ACTCC	8e-18	97.26	AT2G15960.1 | Symbols: | unknown protein; Has 14 Blast hits to 14 proteins in 5 species: Archae - 0; Bacteria - 0; Metazoa - 0; Fungi - 0; Plants - 14; Viruses - 0; Other Eukaryotes - 0 (source: NCBI BLink). | chr2:6947353-6947586 FORWARD LENGTH=77	5e-15	98.63	GO:0008150	biological process;	GO:0003674	molecular function;	GO:0005575	cellular component	NA	NA	AT2G15960|F19G14.4|F19G14_4
Glyma.08G321100	-2.27304	0.000309134	6.12294	6.95743	7.59076	5.61628	7.52394	5.18895	7.65758	6.25728	LMC2	UniRef100_I1KYC4 Peptidase A1 domain-containing protein n=1 Tax=Glycine max TaxID=3847 RepID=I1KYC4_SOYBN	0	99.8	UniRef100_I1KYC4 Peptidase A1 domain-containing protein n=1 Tax=Glycine max TaxID=3847 RepID=I1KYC4_SOYBN	0	99.8	AT5G10770.1 | Symbols: | Eukaryotic aspartyl protease family protein | chr5:3403331-3405331 REVERSE LENGTH=474	0	85.89	GO:0006508 GO:0030163	proteolysis; protein catabolic process;	GO:0004190	aspartic-type endopeptidase activity;	GO:0005576 GO:0005886 GO:0031225	extracellular region; plasma membrane; anchored component of membrane	PF00026	Asp;	AT5G10770|T30N20.40|T30N20_40
Glyma.11G252200	1.92484	0.000309134	5.44386	6.23043	5.13901	6.317	4.37502	6.15642	5.903	6.55787	LMC1	UniRef100_I1LN58 Uncharacterized protein n=1 Tax=Glycine max TaxID=3847 RepID=I1LN58_SOYBN	2e-91	99.28	UniRef100_UPI0003DECD61 uncharacterized protein LOC100526959 isoform X2 n=1 Tax=Glycine max TaxID=3847 RepID=UPI0003DECD61	1e-84	99.28	AT1G27290.1 | Symbols: | unknown protein; Has 44 Blast hits to 44 proteins in 12 species: Archae - 0; Bacteria - 0; Metazoa - 0; Fungi - 0; Plants - 44; Viruses - 0; Other Eukaryotes - 0 (source: NCBI BLink). | chr1:9481788-9482576 FORWARD LENGTH=142	2e-45	87.77	GO:0008150	biological process;	GO:0003674	molecular function;	GO:0005739 GO:0016021	mitochondrion; integral component of membrane	NA	NA	AT1G27290|F17L21.8|F17L21_8
Glyma.20G070100	4.44905	0.000309134	2.06904	2.58382	1.55318	2.89355	0.451113	3.14765	2.65525	2.51239	LMC1	UniRef100_I1NEC9 AP2/ERF domain-containing protein n=3 Tax=Soja TaxID=1462606 RepID=I1NEC9_SOYBN	2e-154	99.52	UniRef100_I1NEC9 AP2/ERF domain-containing protein n=3 Tax=Soja TaxID=1462606 RepID=I1NEC9_SOYBN	2e-154	99.52	AT5G07580.1 | Symbols: | Integrase-type DNA-binding superfamily protein | chr5:2399525-2400349 FORWARD LENGTH=274	1e-41	95.71	GO:0006355 GO:0009873	regulation of transcription, DNA-templated; ethylene-activated signaling pathway;	GO:0003677 GO:0003700	DNA binding; DNA-binding transcription factor activity;	GO:0005622 GO:0005634	intracellular; nucleus	PF00847	AP2;	AT5G07580|ERF106|DEWAX2|DECREASE WAX BIOSYNTHESIS2|MBK20.1
Glyma.18G045200	2.1283	0.000366196	6.18419	6.3578	5.54589	6.83372	4.98641	6.98271	6.10537	6.61024	LMC1	UniRef100_A0A0B2PHH1 Uncharacterized protein n=2 Tax=Soja TaxID=1462606 RepID=A0A0B2PHH1_GLYSO	2e-135	99.49	UniRef100_UPI0010170E94 uncharacterized protein LOC114187060 n=1 Tax=Vigna unguiculata TaxID=3917 RepID=UPI0010170E94	1e-75	99.49	AT5G56550.1 | Symbols: OXS3, ATOXS3 | oxidative stress 3 | chr5:22895847-22896502 REVERSE LENGTH=172	2e-16	46.67	GO:0006979 GO:0046686	response to oxidative stress; response to cadmium ion;	GO:0003674	molecular function;	GO:0005634 GO:0016607	nucleus; nuclear speck	NA	NA	AT5G56550|OXS3|ATOXS3|OXIDATIVE STRESS 3|MKN22.7|MKN22_7
Glyma.11G155000	3.06455	0.00040089	2.53354	3.19899	1.36247	4.00276	1.15418	3.45311	1.57075	4.82724	LMC1	UniRef100_A0A0B2QIN6 Early nodulin-12A n=3 Tax=Soja TaxID=1462606 RepID=A0A0B2QIN6_GLYSO	9e-55	98.95	UniRef100_A0A0B2QIN6 Early nodulin-12A n=3 Tax=Soja TaxID=1462606 RepID=A0A0B2QIN6_GLYSO	9e-55	98.95	NA	NA	NA	NA	NA	NA	NA	NA	NA	NA	NA	NA
Glyma.10G008021	-2.40495	0.000517702	2.40382	2.21926	3.21286	1.60894	3.62233	1.59148	2.80338	1.63513	LMC2	UniRef100_A0A0R0HML7 Helicase C-terminal domain-containing protein n=2 Tax=Glycine max TaxID=3847 RepID=A0A0R0HML7_SOYBN	9e-57	98.95	UniRef100_A0A0R0HML7 Helicase C-terminal domain-containing protein n=2 Tax=Glycine max TaxID=3847 RepID=A0A0R0HML7_SOYBN	9e-57	98.95	AT4G14450.1 | Symbols: | unknown protein; LOCATED IN: chloroplast; BEST Arabidopsis thaliana protein match is: unknown protein (TAIR:AT3G23170.1); Has 74 Blast hits to 74 proteins in 6 species: Archae - 0; Bacteria - 0; Metazoa - 0; Fungi - 0; Plants - 74; Viruses - 0; Other Eukaryotes - 0 (source: NCBI BLink). | chr4:8309519-8309896 FORWARD LENGTH=125	2e-19	89.47	GO:0009814	defense response, incompatible interaction;	GO:0005515	protein binding;	GO:0005634 GO:0005737 GO:0005739 GO:0009507	nucleus; cytoplasm; mitochondrion; chloroplast	NA	NA	AT4G14450|PH1|DL3265W|FCAALL.213
Glyma.08G281600	-2.08909	0.000634865	4.256	3.48285	4.86715	3.14856	5.55891	3.3874	4.17539	2.7903	LMC2	UniRef100_I1KXA1 Uncharacterized protein n=2 Tax=Soja TaxID=1462606 RepID=I1KXA1_SOYBN	8e-78	99.29	UniRef100_A0A072TSG3 Transmembrane protein, putative n=1 Tax=Medicago truncatula TaxID=3880 RepID=A0A072TSG3_MEDTR	2e-20	99.29	NA	NA	NA	NA	NA	NA	NA	NA	NA	NA	NA	NA
Glyma.15G070700	-1.65282	0.000634865	5.51303	5.56045	6.26284	4.95112	6.53873	4.82923	5.98695	5.13395	LMC2	UniRef100_K7MA29 Uncharacterized protein n=3 Tax=Soja TaxID=1462606 RepID=K7MA29_SOYBN	0	99.89	UniRef100_A0A445GQF8 COP1-interacting protein 7 isoform B n=1 Tax=Glycine soja TaxID=3848 RepID=A0A445GQF8_GLYSO	0	93.38	AT1G61100.1 | Symbols: | disease resistance protein (TIR class), putative | chr1:22508831-22512122 REVERSE LENGTH=808	3e-143	96.69	NA	NA	NA	NA	GO:0005886	plasma membrane	NA	NA	AT1G61100
Glyma.09G179400	-1.98996	0.000641648	5.24158	4.74909	5.92765	4.29873	6.5344	4.3797	5.32091	4.17727	LMC2	UniRef100_I1L485 LEA_2 domain-containing protein n=1 Tax=Glycine max TaxID=3847 RepID=I1L485_SOYBN	0	99.66	UniRef100_I1L485 LEA_2 domain-containing protein n=1 Tax=Glycine max TaxID=3847 RepID=I1L485_SOYBN	0	99.66	AT1G45688.1 | Symbols: | unknown protein; FUNCTIONS IN: molecular_function unknown; INVOLVED IN: biological_process unknown; LOCATED IN: plasma membrane; EXPRESSED IN: 22 plant structures; EXPRESSED DURING: 13 growth stages; BEST Arabidopsis thaliana protein match is: unknown protein (TAIR:AT5G42860.1); Has 258 Blast hits to 242 proteins in 39 species: Archae - 0; Bacteria - 11; Metazoa - 10; Fun…	7e-128	98.99	GO:0008150	biological process;	GO:0003674 GO:0005515 GO:0008017	molecular function; protein binding; microtubule binding;	GO:0005802 GO:0005886 GO:0009507 GO:0016021	trans-Golgi network; plasma membrane; chloroplast; integral component of membrane	PF03168	LEA_2;	AT1G45688|CC1|companion of cellulose synthase 1|F2G19.25|F2G19_25
Glyma.20G130300	-1.96623	0.000697895	5.1751	5.28014	6.16507	4.46715	6.39887	4.35926	5.93127	4.629	LMC2	UniRef100_I1NFY6 Uncharacterized protein n=2 Tax=Soja TaxID=1462606 RepID=I1NFY6_SOYBN	0	99.81	UniRef100_UPI000549F5EA uncharacterized protein LOC114372007 n=1 Tax=Glycine soja TaxID=3848 RepID=UPI000549F5EA	0	99.81	AT2G15020.1 | Symbols: | unknown protein; BEST Arabidopsis thaliana protein match is: unknown protein (TAIR:AT5G64190.1); Has 72 Blast hits to 72 proteins in 10 species: Archae - 0; Bacteria - 0; Metazoa - 0; Fungi - 0; Plants - 72; Viruses - 0; Other Eukaryotes - 0 (source: NCBI BLink). | chr2:6491706-6493286 REVERSE LENGTH=526	2e-180	98.87	GO:0008150	biological process;	GO:0003674	molecular function;	GO:0005575	cellular component	NA	NA	AT2G15020|T15J14.6|T15J14_6
Glyma.05G225900	2.42984	0.000697895	4.56689	4.45695	3.72906	5.14921	3.29067	5.41771	4.16744	4.74645	LMC1	UniRef100_A0A0B2R4Q7 Uncharacterized protein n=2 Tax=Soja TaxID=1462606 RepID=A0A0B2R4Q7_GLYSO	8e-125	99.45	UniRef100_A0A1S3UIG9 uncharacterized protein LOC106765654 n=1 Tax=Vigna radiata var. radiata TaxID=3916 RepID=A0A1S3UIG9_VIGRR	1e-67	99.45	AT5G56550.1 | Symbols: OXS3, ATOXS3 | oxidative stress 3 | chr5:22895847-22896502 REVERSE LENGTH=172	4e-26	52.2	GO:0006979 GO:0046686	response to oxidative stress; response to cadmium ion;	GO:0003674	molecular function;	GO:0005634 GO:0016607	nucleus; nuclear speck	NA	NA	AT5G56550|OXS3|ATOXS3|OXIDATIVE STRESS 3|MKN22.7|MKN22_7
Glyma.01G006000	2.24807	0.00101919	6.18291	6.31283	5.43696	6.88361	4.93252	7.0165	5.94139	6.68427	LMC1	UniRef100_C6SYZ5 Uncharacterized protein n=1 Tax=Glycine max TaxID=3847 RepID=C6SYZ5_SOYBN	2e-132	99.47	UniRef100_A0A1S3UER4 uncharacterized protein in LEU2 3'region n=1 Tax=Vigna radiata var. radiata TaxID=3916 RepID=A0A1S3UER4_VIGRR	1e-74	98.4	AT5G56550.1 | Symbols: OXS3, ATOXS3 | oxidative stress 3 | chr5:22895847-22896502 REVERSE LENGTH=172	2e-25	49.47	GO:0006979 GO:0046686	response to oxidative stress; response to cadmium ion;	GO:0003674	molecular function;	GO:0005634 GO:0016607	nucleus; nuclear speck	NA	NA	AT5G56550|OXS3|ATOXS3|OXIDATIVE STRESS 3|MKN22.7|MKN22_7
Glyma.06G164200	3.19795	0.00103135	3.67664	3.57337	2.64718	4.41759	2.06297	4.75242	3.23139	3.91535	LMC1	UniRef100_K7KVF5 Uncharacterized protein n=1 Tax=Glycine max TaxID=3847 RepID=K7KVF5_SOYBN	8e-47	98.72	NA	NA	NA	NA	NA	NA	NA	NA	NA	NA	NA	NA	NA	NA	NA
Glyma.13G227700	-2.14044	0.00114712	3.14289	2.28381	3.71157	2.00068	4.34404	2.34213	3.07911	1.48851	LMC2	UniRef100_K7M197 Uncharacterized protein n=1 Tax=Glycine max TaxID=3847 RepID=K7M197_SOYBN	0	99.76	UniRef100_A0A445I8M0 Receptor-like protein 51 n=1 Tax=Glycine soja TaxID=3848 RepID=A0A445I8M0_GLYSO	0	99.76	AT4G18760.1 | Symbols: AtRLP51, RLP51 | receptor like protein 51 | chr4:10308163-10309458 REVERSE LENGTH=431	6e-136	91.02	GO:0007165 GO:0009617 GO:0031347 GO:1900426 GO:1902290	signal transduction; response to bacterium; regulation of defense response; positive regulation of defense response to bacterium; positive regulation of defense response to oomycetes;	NA	NA	GO:0005829 GO:0005886 GO:0016021	cytosol; plasma membrane; integral component of membrane	PF00560 PF13855	LRR_1; LRR_8;	AT4G18760|AtRLP51|RLP51|SNC2|receptor like protein 51|suppressor of npr1-1, constitutive 2|F28A21.170|F28A21_170
Glyma.14G098200	1.8008	0.00114712	5.58828	5.89274	5.07216	6.24475	4.59104	6.25311	5.55327	6.23221	LMC1	UniRef100_C6SW05 Uncharacterized protein n=2 Tax=Soja TaxID=1462606 RepID=C6SW05_SOYBN	4e-166	99.57	UniRef100_A0A1S3U9I1 chitinase-like protein PB1E7.04c n=1 Tax=Vigna radiata var. radiata TaxID=3916 RepID=A0A1S3U9I1_VIGRR	2e-95	99.57	AT5G21940.1 | Symbols: | unknown protein; BEST Arabidopsis thaliana protein match is: unknown protein (TAIR:AT3G43850.1); Has 30201 Blast hits to 17322 proteins in 780 species: Archae - 12; Bacteria - 1396; Metazoa - 17338; Fungi - 3422; Plants - 5037; Viruses - 0; Other Eukaryotes - 2996 (source: NCBI BLink). | chr5:7249446-7250353 REVERSE LENGTH=264	6e-34	76.39	GO:0016310	phosphorylation;	GO:0005515 GO:0016301	protein binding; kinase activity;	GO:0005634	nucleus	NA	NA	AT5G21940
Glyma.13G279200	2.02161	0.00114712	4.87034	5.69222	4.77446	5.60455	3.79259	5.58883	5.75632	5.62812	LMC1	UniRef100_I1M3B1 DUF3700 domain-containing protein n=2 Tax=Soja TaxID=1462606 RepID=I1M3B1_SOYBN	0	99.61	UniRef100_I1M3B1 DUF3700 domain-containing protein n=2 Tax=Soja TaxID=1462606 RepID=I1M3B1_SOYBN	0	99.61	AT4G27450.1 | Symbols: | Aluminium induced protein with YGL and LRDR motifs | chr4:13727665-13728683 REVERSE LENGTH=250	5e-160	97.25	GO:0071456	cellular response to hypoxia;	GO:0005515	protein binding;	GO:0005634 GO:0005829 GO:0005886 GO:0009506	nucleus; cytosol; plasma membrane; plasmodesma	PF12481	DUF3700;	AT4G27450|F27G19.50|F27G19_50
Glyma.15G089000	8.09293	0.00114712	3.40665	3.0287	0.775853	5.20893	0.625771	5.26058	0.925936	5.13146	LMC1	UniRef100_C6T9R1 Lipase_GDSL domain-containing protein n=2 Tax=Glycine max TaxID=3847 RepID=C6T9R1_SOYBN	0	99.74	UniRef100_C6T9R1 Lipase_GDSL domain-containing protein n=2 Tax=Glycine max TaxID=3847 RepID=C6T9R1_SOYBN	0	99.74	AT1G29670.1 | Symbols: | GDSL-like Lipase/Acylhydrolase superfamily protein | chr1:10375843-10377717 FORWARD LENGTH=363	5e-103	92.69	GO:0016042	lipid catabolic process;	GO:0016788	hydrolase activity, acting on ester bonds;	GO:0005576 GO:0005618 GO:0005634 GO:0009534 GO:0048046	extracellular region; cell wall; nucleus; chloroplast thylakoid; apoplast	PF00657	Lipase_GDSL;	AT1G29670|GDSL1|F15D2.22|F15D2_22
Glyma.09G232700	-2.49902	0.00119855	5.88485	6.10079	7.36201	4.87587	7.53857	4.78237	7.18544	5.01613	LMC2	UniRef100_I1L5R7 Uncharacterized protein n=1 Tax=Glycine max TaxID=3847 RepID=I1L5R7_SOYBN	0	99.71	UniRef100_A0A445J513 Protein EXORDIUM-like 3 n=1 Tax=Glycine soja TaxID=3848 RepID=A0A445J513_GLYSO	0	99.71	AT5G51550.1 | Symbols: EXL3 | EXORDIUM like 3 | chr5:20939793-20940806 REVERSE LENGTH=337	0	95.13	GO:0080167	response to karrikin;	GO:0003674	molecular function;	GO:0005576 GO:0009505 GO:0009506	extracellular region; plant-type cell wall; plasmodesma	PF04674	Phi_1;	AT5G51550|EXL3|EXORDIUM like 3|K17N15.10|K17N15_10
Glyma.10G261000	-2.02748	0.0012252	4.34287	5.31575	5.44526	4.23926	5.59342	3.50917	5.29709	5.33441	LMC2	UniRef100_UPI000549F5EA uncharacterized protein LOC114372007 n=1 Tax=Glycine soja TaxID=3848 RepID=UPI000549F5EA	0	99.81	UniRef100_UPI000549F5EA uncharacterized protein LOC114372007 n=1 Tax=Glycine soja TaxID=3848 RepID=UPI000549F5EA	0	99.81	AT2G15020.1 | Symbols: | unknown protein; BEST Arabidopsis thaliana protein match is: unknown protein (TAIR:AT5G64190.1); Has 72 Blast hits to 72 proteins in 10 species: Archae - 0; Bacteria - 0; Metazoa - 0; Fungi - 0; Plants - 72; Viruses - 0; Other Eukaryotes - 0 (source: NCBI BLink). | chr2:6491706-6493286 REVERSE LENGTH=526	0	98.87	GO:0008150	biological process;	GO:0003674	molecular function;	GO:0005575	cellular component	NA	NA	AT2G15020|T15J14.6|T15J14_6
Glyma.04G100300	-2.48648	0.00124143	2.6364	1.89857	3.22703	1.57363	3.9904	1.73373	2.46365	1.33348	LMC2	UniRef100_I1JVC7 Uncharacterized protein n=2 Tax=Soja TaxID=1462606 RepID=I1JVC7_SOYBN	0	99.68	UniRef100_A0A445K7I5 Protein EXORDIUM n=1 Tax=Glycine soja TaxID=3848 RepID=A0A445K7I5_GLYSO	0	98.73	AT4G08950.1 | Symbols: EXO | Phosphate-responsive 1 family protein | chr4:5740378-5741322 FORWARD LENGTH=314	5e-145	91.43	GO:0009741	response to brassinosteroid;	GO:0003674	molecular function;	GO:0005576 GO:0005615 GO:0005618 GO:0005794 GO:0009505 GO:0048046	extracellular region; extracellular space; cell wall; Golgi apparatus; plant-type cell wall; apoplast	PF04674	Phi_1;	AT4G08950|EXO|EXORDIUM|T3H13.3|T3H13_3
Glyma.11G253900	-1.86147	0.0012827	4.23029	4.20709	5.28745	3.366	5.39261	3.45542	5.18229	3.23188	LMC2	UniRef100_C6TMD1 Xyloglucan endotransglucosylase/hydrolase n=1 Tax=Glycine max TaxID=3847 RepID=C6TMD1_SOYBN	0	99.64	UniRef100_C6TMD1 Xyloglucan endotransglucosylase/hydrolase n=1 Tax=Glycine max TaxID=3847 RepID=C6TMD1_SOYBN	0	99.64	AT3G23730.1 | Symbols: XTH16 | xyloglucan endotransglucosylase/hydrolase 16 | chr3:8550222-8551248 FORWARD LENGTH=291	1e-158	96.39	GO:0010411 GO:0042546 GO:0071555	xyloglucan metabolic process; cell wall biogenesis; cell wall organization;	GO:0004553 GO:0016762	hydrolase activity, hydrolyzing O-glycosyl compounds; xyloglucan:xyloglucosyl transferase activity;	GO:0005576 GO:0005618 GO:0048046	extracellular region; cell wall; apoplast	PF06955 PF00722	XET_C; Glyco_hydro_16;	AT3G23730|XTH16|xyloglucan endotransglucosylase/hydrolase 16|MYM9.11
Glyma.09G040500	4.64115	0.0012827	2.13859	1.70808	0.589101	3.03378	0.490574	3.23727	0.687627	2.72853	LMC1	UniRef100_E6YBW4 Pathogenesis-related protein 10 n=2 Tax=Soja TaxID=1462606 RepID=PR10_SOYBN	4e-110	99.37	UniRef100_C6T376 Bet_v_1 domain-containing protein n=1 Tax=Glycine max TaxID=3847 RepID=C6T376_SOYBN	3e-109	99.37	NA	NA	NA	NA	NA	NA	NA	NA	NA	PF00407	Bet_v_1;	NA
Glyma.13G037900	3.83333	0.00154902	4.15732	3.79073	2.84	4.9179	2.39227	5.33402	3.28774	4.29372	LMC1	UniRef100_I1LXA6 Bidirectional sugar transporter SWEET n=2 Tax=Soja TaxID=1462606 RepID=I1LXA6_SOYBN	2e-176	99.6	UniRef100_I1LXA6 Bidirectional sugar transporter SWEET n=2 Tax=Soja TaxID=1462606 RepID=I1LXA6_SOYBN	2e-176	99.6	AT1G21460.1 | Symbols: SWEET1, AtSWEET1 | Nodulin MtN3 family protein | chr1:7512030-7513281 REVERSE LENGTH=247	4e-126	99.6	GO:0008643 GO:0051260	carbohydrate transport; protein homooligomerization;	GO:0005515 GO:0051119	protein binding; sugar transmembrane transporter activity;	GO:0005576 GO:0005783 GO:0005789 GO:0005886 GO:0005887 GO:0009507 GO:0016021	extracellular region; endoplasmic reticulum; endoplasmic reticulum membrane; plasma membrane; integral component of plasma membrane; chloroplast; integral component of membrane	PF03083	MtN3_slv;	AT1G21460|SWEET1|AtSWEET1|F24J8.9|F24J8_9
Glyma.09G276600	-2.18296	0.00167137	3.50181	3.73234	4.4168	2.95424	4.80873	2.63053	4.02486	3.43981	LMC2	UniRef100_I1L723 Non-specific serine/threonine protein kinase n=2 Tax=Soja TaxID=1462606 RepID=I1L723_SOYBN	0	99.77	UniRef100_I1L723 Non-specific serine/threonine protein kinase n=2 Tax=Soja TaxID=1462606 RepID=I1L723_SOYBN	0	99.77	AT2G30360.1 | Symbols: CIPK11, PKS5, SIP4, SNRK3.22 | SOS3-interacting protein 4 | chr2:12937265-12938572 REVERSE LENGTH=435	6e-162	94.76	GO:0006468 GO:0007165 GO:0009268	protein phosphorylation; signal transduction; response to pH;	GO:0004672 GO:0004674 GO:0005515 GO:0005524	protein kinase activity; protein serine/threonine kinase activity; protein binding; ATP binding;	GO:0005634	nucleus	PF14531 PF03822	Kinase-like; NAF;	AT2G30360|CIPK11|PKS5|SIP4|SNRK3.22|CBL-INTERACTING PROTEIN KINASE 11|PROTEIN KINASE SOS2-LIKE 5|SOS3-interacting protein 4|SNF1-RELATED PROTEIN KINASE 3.22|T9D9.17|T9D9_17
Glyma.12G222400	2.09134	0.0017819	3.88979	4.7378	3.92602	4.53921	2.75831	4.64411	5.09374	4.38187	LMC1	UniRef100_C6THW8 DUF3700 domain-containing protein n=2 Tax=Soja TaxID=1462606 RepID=C6THW8_SOYBN	0	99.61	UniRef100_C6THW8 DUF3700 domain-containing protein n=2 Tax=Soja TaxID=1462606 RepID=C6THW8_SOYBN	0	99.61	AT4G27450.1 | Symbols: | Aluminium induced protein with YGL and LRDR motifs | chr4:13727665-13728683 REVERSE LENGTH=250	3e-160	97.25	GO:0071456	cellular response to hypoxia;	GO:0005515	protein binding;	GO:0005634 GO:0005829 GO:0005886 GO:0009506	nucleus; cytosol; plasma membrane; plasmodesma	PF12481	DUF3700;	AT4G27450|F27G19.50|F27G19_50
Glyma.20G144800	2.98821	0.0017819	4.31204	4.70368	3.46957	5.29932	2.84727	5.28855	4.09188	5.31548	LMC1	UniRef100_I1NGD4 Uncharacterized protein n=1 Tax=Glycine max TaxID=3847 RepID=I1NGD4_SOYBN	0	99.66	UniRef100_A0A1S3W129 uncharacterized protein LOC106780414 n=1 Tax=Vigna radiata var. radiata TaxID=3916 RepID=A0A1S3W129_VIGRR	1e-159	99.66	AT2G32150.1 | Symbols: | Haloacid dehalogenase-like hydrolase (HAD) superfamily protein | chr2:13659095-13660531 FORWARD LENGTH=263	2e-108	97.28	NA	NA	GO:0016787	hydrolase activity;	NA	NA	PF13419	HAD_2;	AT2G32150
Glyma.07G089400	2.29152	0.00194647	5.47859	5.74654	4.80331	6.23317	4.25045	6.29735	5.35617	6.13691	LMC1	UniRef100_I1KIU5 Abhydro_lipase domain-containing protein n=2 Tax=Soja TaxID=1462606 RepID=I1KIU5_SOYBN	0	99.86	UniRef100_I1KIU5 Abhydro_lipase domain-containing protein n=2 Tax=Soja TaxID=1462606 RepID=I1KIU5_SOYBN	0	99.86	AT1G73920.1 | Symbols: | alpha/beta-Hydrolases superfamily protein | chr1:27791194-27794698 FORWARD LENGTH=704	0	97.15	GO:0006629	lipid metabolic process;	GO:0016787	hydrolase activity;	GO:0005576	extracellular region	PF04083	Abhydro_lipase;	AT1G73920|F2P9.21|F2P9_21
Glyma.06G164000	3.13672	0.00201247	3.37423	3.49886	2.3388	4.30227	1.83465	4.40061	2.84295	4.15476	LMC1	UniRef100_K7KVF4 Uncharacterized protein n=2 Tax=Soja TaxID=1462606 RepID=K7KVF4_SOYBN	2e-44	98.63	NA	NA	NA	NA	NA	NA	NA	NA	NA	NA	NA	NA	NA	NA	NA
Glyma.13G365000	4.61593	0.00202337	1.63578	2.30934	0.913456	2.75249	0.260261	2.5528	1.56665	3.05203	LMC1	UniRef100_I1M5T4 Uncharacterized protein n=1 Tax=Glycine max TaxID=3847 RepID=I1M5T4_SOYBN	5e-77	99.12	UniRef100_A0A1S3U3I9 uncharacterized protein LOC106761525 n=1 Tax=Vigna radiata var. radiata TaxID=3916 RepID=A0A1S3U3I9_VIGRR	4e-39	99.12	AT3G15760.1 | Symbols: | unknown protein; FUNCTIONS IN: molecular_function unknown; INVOLVED IN: biological_process unknown; LOCATED IN: endomembrane system; EXPRESSED IN: 22 plant structures; EXPRESSED DURING: 10 growth stages; BEST Arabidopsis thaliana protein match is: unknown protein (TAIR:AT1G52565.1); Has 42 Blast hits to 42 proteins in 10 species: Archae - 0; Bacteria - 0; Metazoa - 0; Fun…	1e-17	99.12	GO:0008150	biological process;	GO:0003674	molecular function;	GO:0005576 GO:0016021	extracellular region; integral component of membrane	NA	NA	AT3G15760|MSJ11.16
Glyma.20G047400	3.13747	0.002416	2.82398	3.31635	1.83682	4.0076	1.4046	3.77023	2.26904	4.36366	LMC1	UniRef100_K7N1M5 HTH myb-type domain-containing protein n=1 Tax=Glycine max TaxID=3847 RepID=K7N1M5_SOYBN	4e-111	99.38	UniRef100_K7N1M5 HTH myb-type domain-containing protein n=1 Tax=Glycine max TaxID=3847 RepID=K7N1M5_SOYBN	4e-111	99.38	AT4G09520.1 | Symbols: | Cofactor-independent phosphoglycerate mutase | chr4:6024970-6026751 REVERSE LENGTH=492	2e-35	53.13	NA	NA	NA	NA	GO:0005829	cytosol	PF13921 PF10143	Myb_DNA-bind_6; PhosphMutase;	AT4G09520
Glyma.15G074800	4.44748	0.0024402	3.27684	4.01051	2.37167	4.58792	1.43833	4.50252	3.30501	4.71601	LMC1	UniRef100_A0A445GQF9 Uncharacterized protein n=1 Tax=Glycine soja TaxID=3848 RepID=A0A445GQF9_GLYSO	0	99.7	UniRef100_UPI000F7CA41B uncharacterized protein LOC113853057 n=1 Tax=Abrus precatorius TaxID=3816 RepID=UPI000F7CA41B	2e-170	90.45	AT4G32480.1 | Symbols: | Protein of unknown function (DUF506) _x0001_| chr4:15676488-15677776 FORWARD LENGTH=287	7e-86	77.01	GO:0071456	cellular response to hypoxia;	GO:0003674	molecular function;	GO:0005634	nucleus	PF04720	PDDEXK_6;	AT4G32480|F8B4.180|F8B4_180
Glyma.17G067800	2.00205	0.00257576	5.7932	6.35019	5.47692	6.49182	4.72225	6.50718	6.2316	6.46879	LMC1	UniRef100_I1MSV8 Glyco_transf_20 domain-containing protein n=2 Tax=Soja TaxID=1462606 RepID=I1MSV8_SOYBN	0	99.88	UniRef100_I1MSV8 Glyco_transf_20 domain-containing protein n=2 Tax=Soja TaxID=1462606 RepID=I1MSV8_SOYBN	0	99.88	AT2G18700.1 | Symbols: ATTPS11, TPS11, ATTPSB | trehalose phosphatase/synthase 11 | chr2:8109043-8111799 FORWARD LENGTH=862	0	97.9	NA	NA	GO:0016757	transferase activity, transferring glycosyl groups;	GO:0005737 GO:0005739 GO:0005829	cytoplasm; mitochondrion; cytosol	PF02358 PF00982 PF00982 PF02358	Trehalose_PPase; Glyco_transf_20; Glyco_transf_20; Trehalose_PPase;	AT2G18700|ATTPS11|TPS11|ATTPSB|trehalose phosphatase/synthase 11|TREHALOSE-6-PHOSPHATE SYNTHASE 11|MSF3.8|MSF3_8
Glyma.01G190100	-1.65071	0.00269416	4.05665	3.73095	4.48597	3.45263	5.03195	3.40644	3.93999	3.5219	LMC2	UniRef100_Q0PJJ1 MYB transcription factor MYB112 n=2 Tax=Glycine max TaxID=3847 RepID=Q0PJJ1_SOYBN	0	99.67	UniRef100_Q0PJJ1 MYB transcription factor MYB112 n=2 Tax=Glycine max TaxID=3847 RepID=Q0PJJ1_SOYBN	0	99.67	AT4G37260.1 | Symbols: MYB73, ATMYB73 | myb domain protein 73 | chr4:17540602-17541564 FORWARD LENGTH=320	5e-100	99.35	GO:0006355 GO:0010200 GO:0010929 GO:0019760 GO:1901001	regulation of transcription, DNA-templated; response to chitin; positive regulation of auxin mediated signaling pathway; glucosinolate metabolic process; negative regulation of response to salt stress;	GO:0003700 GO:0005515 GO:0043565 GO:0044212	DNA-binding transcription factor activity; protein binding; sequence-specific DNA binding; transcription regulatory region DNA binding;	GO:0005634	nucleus	PF00249	Myb_DNA-binding;	AT4G37260|MYB73|ATMYB73|myb domain protein 73|AP22.97|AP22_97
Glyma.13G051900	-1.69067	0.00277983	3.421	3.29517	4.59919	2.37778	4.42071	2.75452	4.77767	1.81267	LMC2	UniRef100_A0A0B2PLA5 Cell surface antigen I/II n=2 Tax=Soja TaxID=1462606 RepID=A0A0B2PLA5_GLYSO	0	99.72	UniRef100_A0A0B2PLA5 Cell surface antigen I/II n=2 Tax=Soja TaxID=1462606 RepID=A0A0B2PLA5_GLYSO	0	99.72	AT5G15780.1 | Symbols: | Pollen Ole e 1 allergen and extensin family protein | chr5:5144898-5146297 REVERSE LENGTH=401	6e-37	42.25	GO:0008150	biological process;	GO:0003674	molecular function;	GO:0016021	integral component of membrane	PF01190	Pollen_Ole_e_I;	AT5G15780|F14F8.160|F14F8_160
Glyma.03G130900	1.82408	0.00277983	5.38404	5.61924	4.95461	5.91575	4.39952	6.0404	5.50971	5.72878	LMC1	UniRef100_I1JN82 PNPLA domain-containing protein n=2 Tax=Soja TaxID=1462606 RepID=I1JN82_SOYBN	0	99.88	UniRef100_I1JN82 PNPLA domain-containing protein n=2 Tax=Soja TaxID=1462606 RepID=I1JN82_SOYBN	0	99.88	AT5G04040.1 | Symbols: SDP1 | Patatin-like phospholipase family protein | chr5:1090346-1093003 FORWARD LENGTH=825	0	94.32	GO:0006071 GO:0006641 GO:0019433	glycerol metabolic process; triglyceride metabolic process; triglyceride catabolic process;	GO:0004806	triglyceride lipase activity;	GO:0005634 GO:0012511 GO:0016021	nucleus; monolayer-surrounded lipid storage body; integral component of membrane	PF01734 PF11815	Patatin; DUF3336;	AT5G04040|SDP1|SUGAR-DEPENDENT1|F8F6.250|F8F6_250
Glyma.18G128600	-3.03316	0.00287509	1.65438	0.912902	2.02869	0.761751	2.90546	0.820329	1.15192	0.673885	LMC2	UniRef100_I1N1A7 Galectin domain-containing protein n=3 Tax=Soja TaxID=1462606 RepID=I1N1A7_SOYBN	0	99.85	UniRef100_I1N1A7 Galectin domain-containing protein n=3 Tax=Soja TaxID=1462606 RepID=I1N1A7_SOYBN	0	99.85	AT5G62620.1 | Symbols: | Galactosyltransferase family protein | chr5:25137136-25139764 FORWARD LENGTH=681	0	99.85	GO:0010405 GO:0018258 GO:0048354 GO:1900056	arabinogalactan protein metabolic process; protein O-linked glycosylation via hydroxyproline; mucilage biosynthetic process involved in seed coat development; negative regulation of leaf senescence;	GO:0030246 GO:1990714	carbohydrate binding; hydroxyproline O-galactosyltransferase activity;	GO:0000139 GO:0005794 GO:0016021	Golgi membrane; Golgi apparatus; integral component of membrane	PF01762 PF00337	Galactosyl_T; Gal-bind_lectin;	AT5G62620|GALT6|MRG21.3|MRG21_3
Glyma.14G223400	2.74513	0.00288691	6.89008	7.41089	6.28909	7.78753	5.47795	7.83151	7.10023	7.72155	LMC1	UniRef100_A0A0R0GGE3 Uncharacterized protein n=2 Tax=Soja TaxID=1462606 RepID=A0A0R0GGE3_SOYBN	0	99.88	UniRef100_A0A0B2PTB5 BTB/POZ domain-containing protein n=2 Tax=Soja TaxID=1462606 RepID=A0A0B2PTB5_GLYSO	0	99.88	AT2G30600.5 | Symbols: | BTB/POZ domain-containing protein | chr2:13037410-13041475 FORWARD LENGTH=855	0	99.38	GO:0016567	protein ubiquitination;	NA	NA	GO:0005634 GO:0005737	nucleus; cytoplasm	PF07707 PF00754 PF12248 PF00651 PF07707 PF12248 PF00651	BACK; F5_F8_type_C; Methyltransf_FA; BTB; BACK; Methyltransf_FA; BTB;	AT2G30600|T6B20.5|T6B20_5|AT2G30610
Glyma.12G150500	2.59306	0.00289401	4.2787	3.88634	3.51251	4.57777	2.94766	5.16605	4.07735	3.69534	LMC1	UniRef100_A0A0B2QUW9 Stem-specific protein TSJT1 n=2 Tax=Soja TaxID=1462606 RepID=A0A0B2QUW9_GLYSO	0	99.61	UniRef100_A0A0B2QUW9 Stem-specific protein TSJT1 n=2 Tax=Soja TaxID=1462606 RepID=A0A0B2QUW9_GLYSO	0	99.61	AT4G27450.1 | Symbols: | Aluminium induced protein with YGL and LRDR motifs | chr4:13727665-13728683 REVERSE LENGTH=250	4e-154	97.25	GO:0071456	cellular response to hypoxia;	GO:0005515	protein binding;	GO:0005634 GO:0005829 GO:0005886 GO:0009506	nucleus; cytosol; plasma membrane; plasmodesma	PF12481	DUF3700;	AT4G27450|F27G19.50|F27G19_50
Glyma.12G112000	1.86812	0.00292489	6.6482	7.45244	6.20061	7.64966	5.57688	7.36241	6.82434	8.08053	LMC1	UniRef100_C6TC62 RING-type domain-containing protein n=2 Tax=Soja TaxID=1462606 RepID=C6TC62_SOYBN	4e-156	75.99	UniRef100_C6TC62 RING-type domain-containing protein n=2 Tax=Soja TaxID=1462606 RepID=C6TC62_SOYBN	4e-156	75.99	AT4G03510.1 | Symbols: RMA1, ATRMA1 | RING membrane-anchor 1 | chr4:1557905-1558654 REVERSE LENGTH=249	2e-46	67.03	GO:0006511 GO:0016567 GO:0032527 GO:0032940 GO:0071712	ubiquitin-dependent protein catabolic process; protein ubiquitination; protein exit from endoplasmic reticulum; secretion by cell; ER-associated misfolded protein catabolic process;	GO:0004842 GO:0044390 GO:0046872 GO:0061630	ubiquitin-protein transferase activity; ubiquitin-like protein conjugating enzyme binding; metal ion binding; ubiquitin protein ligase activity;	GO:0005634 GO:0005783 GO:0005789 GO:0016020 GO:0016021	nucleus; endoplasmic reticulum; endoplasmic reticulum membrane; membrane; integral component of membrane	PF00097	zf-C3HC4;	AT4G03510|RMA1|ATRMA1|RING membrane-anchor 1|F9H3.14|F9H3_14
Glyma.03G028000	4.47265	0.00345132	3.06125	2.55069	1.26129	4.09276	1.32236	4.22051	1.20023	3.90115	LMC1	UniRef100_A0A0B2RR74 Arginase n=1 Tax=Glycine soja TaxID=3848 RepID=A0A0B2RR74_GLYSO	0	99.72	UniRef100_A0A0B2RR74 Arginase n=1 Tax=Glycine soja TaxID=3848 RepID=A0A0B2RR74_GLYSO	0	99.72	AT4G08870.1 | Symbols: | Arginase/deacetylase superfamily protein | chr4:5646654-5648693 REVERSE LENGTH=344	0	95.73	GO:0000050 GO:0006560 GO:0006570 GO:0006591 GO:0009445 GO:0009446 GO:0033389 GO:0050832	urea cycle; proline metabolic process; tyrosine metabolic process; ornithine metabolic process; putrescine metabolic process; putrescine biosynthetic process; putrescine biosynthetic process from arginine, using agmatinase; defense response to fungus;	GO:0004053 GO:0008783 GO:0050897	arginase activity; agmatinase activity; cobalt ion binding;	GO:0005739 GO:0005829 GO:0009570	mitochondrion; cytosol; chloroplast stroma	PF00491	Arginase;	AT4G08870|ARGAH2|arginine amidohydrolase 2|T3H13.10|T3H13_10
Glyma.15G015600	1.84769	0.00367932	4.17519	4.10798	3.65793	4.53523	3.21104	4.81795	4.10481	4.11116	LMC1	UniRef100_A0A445GMI0 Sulfite exporter TauE/SafE family protein 3 isoform A n=5 Tax=Soja TaxID=1462606 RepID=A0A445GMI0_GLYSO	0	99.79	UniRef100_A0A445GMI0 Sulfite exporter TauE/SafE family protein 3 isoform A n=5 Tax=Soja TaxID=1462606 RepID=A0A445GMI0_GLYSO	0	99.79	AT2G25737.1 | Symbols: | Sulfite exporter TauE/SafE family protein | chr2:10977174-10979677 FORWARD LENGTH=476	0	90.36	GO:0016567	protein ubiquitination;	NA	NA	GO:0009507 GO:0016021 GO:0031464	chloroplast; integral component of membrane; Cul4A-RING E3 ubiquitin ligase complex	PF01925	TauE;	AT2G25737
Glyma.05G224500	5.01917	0.00367932	3.0093	2.75714	1.61775	3.92081	1.2032	4.21337	2.0323	3.48198	LMC1	UniRef100_I1K615 Uncharacterized protein n=3 Tax=Soja TaxID=1462606 RepID=I1K615_SOYBN	0	99.68	UniRef100_A0A445KSA2 Inositol oxygenase 4 isoform E n=2 Tax=Glycine soja TaxID=3848 RepID=A0A445KSA2_GLYSO	0	99.68	AT4G26260.2 | Symbols: MIOX4 | myo-inositol oxygenase 4 | chr4:13297939-13300146 FORWARD LENGTH=318	0	99.68	GO:0006949 GO:0019310 GO:0019853 GO:0055114	syncytium formation; inositol catabolic process; L-ascorbic acid biosynthetic process; oxidation-reduction process;	GO:0005506 GO:0050113	iron ion binding; inositol oxygenase activity;	GO:0005737	cytoplasm	PF05153	MIOX;	AT4G26260|MIOX4|myo-inositol oxygenase 4|T25K17.70|T25K17_70|MYO-INOSITOL OXYGENASE 4
Glyma.06G270400	2.23598	0.00384121	3.56675	3.78825	2.56811	4.54286	2.42685	4.32669	2.70938	4.86712	LMC1	UniRef100_I1KEH4 Tyrosinase_Cu-bd domain-containing protein n=1 Tax=Glycine max TaxID=3847 RepID=I1KEH4_SOYBN	0	99.83	UniRef100_I1KEH4 Tyrosinase_Cu-bd domain-containing protein n=1 Tax=Glycine max TaxID=3847 RepID=I1KEH4_SOYBN	0	99.83	NA	NA	NA	NA	NA	NA	NA	NA	NA	PF12142 PF00264 PF12143	PPO1_DWL; Tyrosinase; PPO1_KFDV;	NA
Glyma.17G135100	3.27039	0.00384121	2.11034	2.04518	1.15935	2.819	0.808067	2.97852	1.51064	2.57972	LMC1	UniRef100_A0A0R4J5Q0 Uncharacterized protein n=3 Tax=Soja TaxID=1462606 RepID=A0A0R4J5Q0_SOYBN	7e-155	99.55	UniRef100_A0A4D6KXR2 S-adenosyl-L-methionine-dependent methyltransferase n=1 Tax=Vigna unguiculata TaxID=3917 RepID=A0A4D6KXR2_VIGUN	4e-123	99.55	AT3G60780.1 | Symbols: | Protein of unknown function (DUF1442) | chr3:22462695-22463630 FORWARD LENGTH=218	5e-81	99.55	GO:0008150	biological process;	GO:0003674	molecular function;	NA	NA	PF07279	DUF1442;	AT3G60780|T4C21.190
Glyma.12G119200	2.12512	0.00386295	4.10025	3.97105	2.94973	4.9173	3.0204	4.82014	2.87906	5.06304	LMC1	UniRef100_C6T0K0 Glutaredoxin domain-containing protein n=2 Tax=Soja TaxID=1462606 RepID=C6T0K0_SOYBN	9e-124	99.43	UniRef100_C6T0K0 Glutaredoxin domain-containing protein n=2 Tax=Soja TaxID=1462606 RepID=C6T0K0_SOYBN	9e-124	99.43	AT1G28480.1 | Symbols: GRX480, roxy19 | Thioredoxin superfamily protein | chr1:10013634-10014047 REVERSE LENGTH=137	4e-44	62.07	GO:0000122 GO:0009751 GO:0009863 GO:0009867 GO:0045454	negative regulation of transcription by RNA polymerase II; response to salicylic acid; salicylic acid mediated signaling pathway; jasmonic acid mediated signaling pathway; cell redox homeostasis;	GO:0005515 GO:0009055 GO:0015035	protein binding; electron transfer activity; protein disulfide oxidoreductase activity;	GO:0005634 GO:0005737	nucleus; cytoplasm	PF00462	Glutaredoxin;	AT1G28480|GRX480|ROXY19|GRXC9|F3M18.8|F3M18_8
Glyma.16G103900	2.37599	0.00386295	3.93831	3.1321	2.36835	4.54931	2.69156	4.76948	2.04515	4.21905	LMC1	UniRef100_A0A0B2R0J6 Isoflavone reductase like n=2 Tax=Soja TaxID=1462606 RepID=A0A0B2R0J6_GLYSO	0	99.68	UniRef100_A0A0B2R0J6 Isoflavone reductase like n=2 Tax=Soja TaxID=1462606 RepID=A0A0B2R0J6_GLYSO	0	99.68	AT1G32100.1 | Symbols: ATPRR1, PRR1 | pinoresinol reductase 1 | chr1:11546472-11547953 REVERSE LENGTH=317	8e-156	99.04	GO:0009807 GO:0055114	lignan biosynthetic process; oxidation-reduction process;	GO:0010283	pinoresinol reductase activity;	GO:0005737	cytoplasm	PF01370	Epimerase;	AT1G32100|ATPRR1|PRR1|pinoresinol reductase 1|F3C3.10|F3C3_10
Glyma.13G162600	-3.19059	0.003979	2.79489	3.14445	4.48974	1.71865	4.62119	1.57735	4.35828	1.93061	LMC2	UniRef100_I1LZT6 Uncharacterized protein n=2 Tax=Soja TaxID=1462606 RepID=I1LZT6_SOYBN	0	99.78	UniRef100_UPI000F7CC8CC monogalactosyldiacylglycerol synthase 2, chloroplastic-like n=1 Tax=Abrus precatorius TaxID=3816 RepID=UPI000F7CC8CC	0	99.78	AT5G20410.1 | Symbols: MGD2, ATMGD2 | monogalactosyldiacylglycerol synthase 2 | chr5:6896765-6898581 FORWARD LENGTH=468	0	91.63	GO:0006631 GO:0009247 GO:0016036 GO:0019374 GO:0019375	fatty acid metabolic process; glycolipid biosynthetic process; cellular response to phosphate starvation; galactolipid metabolic process; galactolipid biosynthetic process;	GO:0016757 GO:0035250 GO:0046509	transferase activity, transferring glycosyl groups; UDP-galactosyltransferase activity; 1,2-diacylglycerol 3-beta-galactosyltransferase activity;	GO:0009707	chloroplast outer membrane	PF04101	Glyco_tran_28_C;	AT5G20410|MGD2|ATMGD2|monogalactosyldiacylglycerol synthase 2|ARABIDOPSIS THALIANA MONOGALACTOSYLDIACYLGLYCEROL SYNTHASE 2|F5O24.300|F5O24_300
Glyma.17G065200	-2.03823	0.00425086	3.30711	1.83473	3.29123	2.14191	4.48071	2.5247	2.10175	1.56771	LMC2	UniRef100_A0A445G2V1 Xyloglucan endotransglucosylase/hydrolase n=2 Tax=Soja TaxID=1462606 RepID=A0A445G2V1_GLYSO	0	99.65	UniRef100_A0A445G2V1 Xyloglucan endotransglucosylase/hydrolase n=2 Tax=Soja TaxID=1462606 RepID=A0A445G2V1_GLYSO	0	99.65	AT4G25810.1 | Symbols: XTR6, XTH23 | xyloglucan endotransglycosylase 6 | chr4:13128694-13129715 FORWARD LENGTH=286	3e-158	98.95	GO:0010411 GO:0042546 GO:0071555	xyloglucan metabolic process; cell wall biogenesis; cell wall organization;	GO:0004553 GO:0016762	hydrolase activity, hydrolyzing O-glycosyl compounds; xyloglucan:xyloglucosyl transferase activity;	GO:0005576 GO:0005618 GO:0005794 GO:0048046	extracellular region; cell wall; Golgi apparatus; apoplast	PF06955 PF00722	XET_C; Glyco_hydro_16;	AT4G25810|XTR6|XTH23|xyloglucan endotransglycosylase 6|xyloglucan endotransglucosylase/hydrolase 23|F14M19.90|F14M19_90
Glyma.18G151900	-1.62974	0.00425086	5.94789	6.07038	6.91379	5.27316	6.97943	5.2602	6.84815	5.2926	LMC2	UniRef100_I1N1R8 Uncharacterized protein n=2 Tax=Soja TaxID=1462606 RepID=I1N1R8_SOYBN	2e-133	99.46	UniRef100_UPI0010170A2F uncharacterized protein LOC114185694 n=1 Tax=Vigna unguiculata TaxID=3917 RepID=UPI0010170A2F	2e-88	99.46	AT3G07470.1 | Symbols: | Protein of unknown function, DUF538 | chr3:2387291-2388343 REVERSE LENGTH=169	2e-45	65.41	GO:0008150	biological process;	NA	NA	GO:0005576 GO:0005773 GO:0099503	extracellular region; vacuole; secretory vesicle	PF04398	DUF538;	AT3G07470|F21O3.18
Glyma.07G052300	-1.78115	0.00427745	4.01629	4.32195	5.1445	3.35825	5.05601	3.32315	5.23299	3.41091	LMC2	UniRef100_I1KHS1 Uncharacterized protein n=1 Tax=Glycine max TaxID=3847 RepID=I1KHS1_SOYBN	0	99.82	UniRef100_A0A445JSM3 Cytochrome P450 78A3 n=1 Tax=Glycine soja TaxID=3848 RepID=A0A445JSM3_GLYSO	0	99.82	AT2G46660.1 | Symbols: CYP78A6 | cytochrome P450, family 78, subfamily A, polypeptide 6 | chr2:19153602-19155417 REVERSE LENGTH=530	0	99.08	GO:0040008 GO:0048316 GO:0055114	regulation of growth; seed development; oxidation-reduction process;	GO:0005506 GO:0016709 GO:0020037	iron ion binding; oxidoreductase activity, acting on paired donors, with incorporation or reduction of molecular oxygen, NAD(P)H as one donor, and incorporation of one atom of oxygen; heme binding;	GO:0009507 GO:0016020 GO:0016021	chloroplast; membrane; integral component of membrane	PF00067	p450;	AT2G46660|CYP78A6|EOD3|cytochrome P450, family 78, subfamily A, polypeptide 6|enhancer of da1-1|T3A4.4|T3A4_4
Glyma.11G039400	2.89026	0.00429364	3.1836	2.32869	1.9144	3.51503	1.79685	4.1081	2.03195	2.62542	LMC1	UniRef100_I1LGW4 Beta-amylase n=2 Tax=Soja TaxID=1462606 RepID=I1LGW4_SOYBN	0	99.82	UniRef100_I1LGW4 Beta-amylase n=2 Tax=Soja TaxID=1462606 RepID=I1LGW4_SOYBN	0	99.82	AT4G17090.1 | Symbols: CT-BMY, BAM3, BMY8 | chloroplast beta-amylase | chr4:9605266-9607250 REVERSE LENGTH=548	0	99.82	GO:0000024 GO:0005983 GO:0009409	maltose biosynthetic process; starch catabolic process; response to cold;	GO:0016161 GO:0102229	beta-amylase activity; amylopectin maltohydrolase activity;	GO:0005576 GO:0005829 GO:0009570	extracellular region; cytosol; chloroplast stroma	PF01373	Glyco_hydro_14;	AT4G17090|CT-BMY|BAM3|BMY8|AtBAM3|chloroplast beta-amylase|BETA-AMYLASE 3|BETA-AMYLASE 8|DL4575C|FCAALL.5|CHLOROPLAST BETA-AMYLASE
Glyma.08G116900	4.20798	0.00459341	4.3387	3.9061	2.25205	5.66194	2.53949	5.53817	1.96461	5.8476	LMC1	UniRef100_C6TKC0 Uncharacterized protein n=1 Tax=Glycine max TaxID=3847 RepID=C6TKC0_SOYBN	0	99.72	UniRef100_A0A445JDB9 P34 probable thiol protease n=1 Tax=Glycine soja TaxID=3848 RepID=A0A445JDB9_GLYSO	0	99.72	AT5G43060.1 | Symbols: | Granulin repeat cysteine protease family protein | chr5:17269784-17272117 REVERSE LENGTH=463	6e-84	95.59	GO:0051603	proteolysis involved in cellular protein catabolic process;	GO:0004197 GO:0005515	cysteine-type endopeptidase activity; protein binding;	GO:0005576 GO:0005615 GO:0005764 GO:0005773 GO:0005783 GO:0005829 GO:0099503	extracellular region; extracellular space; lysosome; vacuole; endoplasmic reticulum; cytosol; secretory vesicle	PF08246 PF00112	Inhibitor_I29; Peptidase_C1;	AT5G43060|RD21B|esponsive to dehydration 21B|MMG4.7|MMG4_7
Glyma.07G006900	5.26483	0.00459341	4.93657	5.38607	3.55583	6.40077	2.84911	6.32822	4.26254	6.5096	LMC1	UniRef100_A0A0R0IYE6 Lipoxygenase n=1 Tax=Glycine max TaxID=3847 RepID=A0A0R0IYE6_SOYBN	0	99.88	UniRef100_A0A0R0IYE6 Lipoxygenase n=1 Tax=Glycine max TaxID=3847 RepID=A0A0R0IYE6_SOYBN	0	99.88	AT1G55020.1 | Symbols: LOX1, ATLOX1 | lipoxygenase 1 | chr1:20525798-20530143 FORWARD LENGTH=859	0	99.88	GO:0006952 GO:0009611 GO:0009695 GO:0009737 GO:0009753 GO:0009816 GO:0010311 GO:0030397 GO:0031408 GO:0034440 GO:0048364	defense response; response to wounding; jasmonic acid biosynthetic process; response to abscisic acid; response to jasmonic acid; defense response to bacterium, incompatible interaction; lateral root formation; membrane disassembly; oxylipin biosynthetic process; lipid oxidation; root development;	GO:0016702 GO:0046872 GO:1990136	oxidoreductase activity, acting on single donors with incorporation of molecular oxygen, incorporation of two atoms of oxygen; metal ion binding; linoleate 9S-lipoxygenase activity;	GO:0005737 GO:0009536	cytoplasm; plastid	PF01477 PF00305	PLAT; Lipoxygenase;	AT1G55020|LOX1|ATLOX1|lipoxygenase 1|ARABIDOPSIS LIPOXYGENASE 1|LIPOXYGENASE
Glyma.06G164100	3.02347	0.00483384	3.14663	3.41057	2.26977	4.05927	1.76205	4.06968	2.77748	4.04366	LMC1	UniRef100_A0A0R0JMZ9 Uncharacterized protein n=2 Tax=Soja TaxID=1462606 RepID=A0A0R0JMZ9_SOYBN	2e-57	98.91	NA	NA	NA	NA	NA	NA	NA	NA	NA	NA	NA	NA	NA	NA	NA
Glyma.17G065000	-2.02957	0.00508498	3.10545	1.71031	3.1119	1.98418	4.25596	2.33844	1.96784	1.45278	LMC2	UniRef100_A0A445G2V1 Xyloglucan endotransglucosylase/hydrolase n=2 Tax=Soja TaxID=1462606 RepID=A0A445G2V1_GLYSO	0	99.65	UniRef100_A0A445G2V1 Xyloglucan endotransglucosylase/hydrolase n=2 Tax=Soja TaxID=1462606 RepID=A0A445G2V1_GLYSO	0	99.65	AT4G25810.1 | Symbols: XTR6, XTH23 | xyloglucan endotransglycosylase 6 | chr4:13128694-13129715 FORWARD LENGTH=286	3e-158	98.95	GO:0010411 GO:0042546 GO:0071555	xyloglucan metabolic process; cell wall biogenesis; cell wall organization;	GO:0004553 GO:0016762	hydrolase activity, hydrolyzing O-glycosyl compounds; xyloglucan:xyloglucosyl transferase activity;	GO:0005576 GO:0005618 GO:0005794 GO:0048046	extracellular region; cell wall; Golgi apparatus; apoplast	PF06955 PF00722	XET_C; Glyco_hydro_16;	AT4G25810|XTR6|XTH23|xyloglucan endotransglycosylase 6|xyloglucan endotransglucosylase/hydrolase 23|F14M19.90|F14M19_90
Glyma.09G283400	4.55903	0.00508498	1.9755	2.11025	0.898188	2.94515	0.399577	3.02611	1.3968	2.8237	LMC1	UniRef100_I1L792 J domain-containing protein n=1 Tax=Glycine max TaxID=3847 RepID=I1L792_SOYBN	0	99.79	UniRef100_I1L792 J domain-containing protein n=1 Tax=Glycine max TaxID=3847 RepID=I1L792_SOYBN	0	99.79	AT5G23240.1 | Symbols: | DNAJ heat shock N-terminal domain-containing protein | chr5:7826857-7828534 REVERSE LENGTH=465	5e-163	87.22	NA	NA	NA	NA	GO:0009507	chloroplast	PF13370 PF00226	Fer4_13; DnaJ;	AT5G23240
Glyma.12G218900	8.62611	0.00508498	1.41185	1.19177	0.505627	1.96077	0	2.35309	1.01125	1.37229	LMC1	UniRef100_K7LWB5 Dynein light chain n=2 Tax=Soja TaxID=1462606 RepID=K7LWB5_SOYBN	3e-63	98.95	UniRef100_K7LWB5 Dynein light chain n=2 Tax=Soja TaxID=1462606 RepID=K7LWB5_SOYBN	3e-63	98.95	AT4G27360.1 | Symbols: | Dynein light chain type 1 family protein | chr4:13694032-13694517 FORWARD LENGTH=103	2e-49	98.95	GO:0007017 GO:2000582	microtubule-based process; positive regulation of ATP-dependent microtubule motor activity, plus-end-directed;	GO:0045505 GO:0051959	dynein intermediate chain binding; dynein light intermediate chain binding;	GO:0005737 GO:0005874 GO:0030286	cytoplasm; microtubule; dynein complex	PF01221	Dynein_light;	AT4G27360|F27G19.12
Glyma.12G168300	-1.85469	0.00558368	4.29368	4.37258	5.07557	3.73129	5.43503	3.53279	4.71612	4.02905	LMC2	UniRef100_K7LVD8 TCP domain-containing protein n=1 Tax=Glycine max TaxID=3847 RepID=K7LVD8_SOYBN	0	99.77	UniRef100_K7LVD8 TCP domain-containing protein n=1 Tax=Glycine max TaxID=3847 RepID=K7LVD8_SOYBN	0	99.77	AT1G58100.1 | Symbols: | TCP family transcription factor | chr1:21512680-21513885 REVERSE LENGTH=401	2e-86	99.77	GO:0006355	regulation of transcription, DNA-templated;	GO:0000978 GO:0003700 GO:0005515 GO:0043565 GO:0044212	RNA polymerase II cis-regulatory region sequence-specific DNA binding; DNA-binding transcription factor activity; protein binding; sequence-specific DNA binding; transcription regulatory region DNA binding;	GO:0005634	nucleus	PF03634	TCP;	AT1G58100|TCP8|AtTCP8|TCP domain protein 8|T15M6.11
Glyma.13G206700	4.09049	0.00562406	2.41456	2.02401	1.10903	3.14655	0.841194	3.46348	1.37686	2.67116	LMC1	UniRef100_I1M125 TPT domain-containing protein n=1 Tax=Glycine max TaxID=3847 RepID=I1M125_SOYBN	0	99.74	UniRef100_I1M125 TPT domain-containing protein n=1 Tax=Glycine max TaxID=3847 RepID=I1M125_SOYBN	0	99.74	AT1G61800.1 | Symbols: GPT2, ATGPT2 | glucose-6-phosphate/phosphate translocator 2 | chr1:22824527-22826459 FORWARD LENGTH=388	0	90.82	GO:0009624 GO:0009643 GO:0009744 GO:0009749 GO:0010109 GO:0015713 GO:0015714 GO:0015760 GO:0015979 GO:0035436 GO:0080167	response to nematode; photosynthetic acclimation; response to sucrose; response to glucose; regulation of photosynthesis; phosphoglycerate transmembrane transport; phosphoenolpyruvate transport; glucose-6-phosphate transport; photosynthesis; triose phosphate transmembrane transport; response to karrikin;	GO:0005315 GO:0015120 GO:0015152 GO:0015297 GO:0022857 GO:0071917	inorganic phosphate transmembrane transporter activity; phosphoglycerate transmembrane transporter activity; glucose-6-phosphate transmembrane transporter activity; antiporter activity; transmembrane transporter activity; triose-phosphate transmembrane transporter activity;	GO:0005774 GO:0005794 GO:0016021 GO:0031969	vacuolar membrane; Golgi apparatus; integral component of membrane; chloroplast membrane	PF03151	TPT;	AT1G61800|GPT2|ATGPT2|glucose-6-phosphate/phosphate translocator 2|ARABIDOPSIS GLUCOSE-6-PHOSPHATE/PHOSPHATE TRANSLOCATOR 2|T13M11.18|T13M11_18|GLUCOSE6-PHOSPHATE/PHOSPHATE TRANSPORTER 2
Glyma.17G048700	-1.70679	0.0057159	4.30321	3.94964	5.16975	3.32711	5.38127	3.5845	4.95824	2.94103	LMC2	UniRef100_A0A445G229 Subtilisin-like protease SBT1.8 n=1 Tax=Glycine soja TaxID=3848 RepID=A0A445G229_GLYSO	0	99.87	UniRef100_A0A445G229 Subtilisin-like protease SBT1.8 n=1 Tax=Glycine soja TaxID=3848 RepID=A0A445G229_GLYSO	0	99.87	AT2G05920.1 | Symbols: | Subtilase family protein | chr2:2269831-2272207 REVERSE LENGTH=754	0	98.67	GO:0006508	proteolysis;	GO:0004252	serine-type endopeptidase activity;	GO:0005576 GO:0005618 GO:0005739 GO:0005794 GO:0009506	extracellular region; cell wall; mitochondrion; Golgi apparatus; plasmodesma	PF02225 PF05922 PF00082	PA; Inhibitor_I9; Peptidase_S8;	AT2G05920|SBT1.8|subtilase 1.8|T6P5.12|T6P5_12
Glyma.03G212500	-2.00684	0.0058191	2.87768	3.33733	3.98193	2.362	3.99234	2.13457	3.97153	2.70314	LMC2	UniRef100_K7KGA8 Uncharacterized protein n=1 Tax=Glycine max TaxID=3847 RepID=K7KGA8_SOYBN	8e-47	98.68	UniRef100_UPI000F7C1E8D uncharacterized protein LOC113872083 n=1 Tax=Abrus precatorius TaxID=3816 RepID=UPI000F7C1E8D	4e-13	98.68	NA	NA	NA	NA	NA	NA	NA	NA	NA	NA	NA	NA
Glyma.02G040700	-1.71334	0.00596423	4.8677	4.62542	5.5164	4.15492	5.95296	4.1442	5.07985	4.171	LMC2	UniRef100_I1JC96 Uncharacterized protein n=1 Tax=Glycine max TaxID=3847 RepID=I1JC96_SOYBN	0	99.69	UniRef100_A0A445LJI5 Mitochondrial uncoupling protein 5 n=1 Tax=Glycine soja TaxID=3848 RepID=A0A445LJI5_GLYSO	0	99.69	AT2G22500.1 | Symbols: UCP5, ATPUMP5, DIC1 | uncoupling protein 5 | chr2:9563531-9564472 REVERSE LENGTH=313	2e-170	99.69	GO:0006839 GO:0008272 GO:0015709 GO:0015729 GO:0035435 GO:0071422 GO:0071423 GO:0071456 GO:1902600	mitochondrial transport; sulfate transport; thiosulfate transport; oxaloacetate transport; phosphate ion transmembrane transport; succinate transmembrane transport; malate transmembrane transport; cellular response to hypoxia; proton transmembrane transport;	GO:0005310 GO:0015116 GO:0015117 GO:0015131 GO:0015140 GO:0015141 GO:0015297 GO:0017077	dicarboxylic acid transmembrane transporter activity; sulfate transmembrane transporter activity; thiosulfate transmembrane transporter activity; oxaloacetate transmembrane transporter activity; malate transmembrane transporter activity; succinate transmembrane transporter activity; antiporter activity; oxidative phosphorylation uncoupler activity;	GO:0005739 GO:0005743 GO:0016021	mitochondrion; mitochondrial inner membrane; integral component of membrane	PF00153	Mito_carr;	AT2G22500|UCP5|ATPUMP5|DIC1|uncoupling protein 5|PLANT UNCOUPLING MITOCHONDRIAL PROTEIN 5|DICARBOXYLATE CARRIER 1|F14M13.10|F14M13_10
Glyma.14G064600	5.40387	0.00596423	6.24775	4.48495	2.92146	7.49855	3.33957	8.18654	2.50336	6.46655	LMC1	UniRef100_A0A445H2F8 Cucumisin isoform A n=2 Tax=Soja TaxID=1462606 RepID=A0A445H2F8_GLYSO	0	99.86	UniRef100_A0A445H2F8 Cucumisin isoform A n=2 Tax=Soja TaxID=1462606 RepID=A0A445H2F8_GLYSO	0	99.86	AT3G46850.1 | Symbols: | Subtilase family protein | chr3:17256338-17259442 FORWARD LENGTH=736	0	97.97	GO:0006508	proteolysis;	GO:0004252	serine-type endopeptidase activity;	GO:0005576	extracellular region	PF02225 PF05922 PF00082	PA; Inhibitor_I9; Peptidase_S8;	AT3G46850|T6H20.120
Glyma.15G217100	6.48623	0.00596423	2.08256	1.79426	0.255373	3.31367	0.266221	3.29345	0.244525	3.34399	LMC1	UniRef100_A0A445GWL1 MLP-like protein 43 n=3 Tax=Soja TaxID=1462606 RepID=A0A445GWL1_GLYSO	6e-107	99.35	UniRef100_A0A445GWL1 MLP-like protein 43 n=3 Tax=Soja TaxID=1462606 RepID=A0A445GWL1_GLYSO	6e-107	99.35	AT1G70890.1 | Symbols: MLP43 | MLP-like protein 43 | chr1:26725912-26726489 REVERSE LENGTH=158	3e-24	97.39	GO:0006952	defense response;	GO:0003674	molecular function;	GO:0005739 GO:0005829 GO:0009507	mitochondrion; cytosol; chloroplast	PF00407	Bet_v_1;	AT1G70890|MLP43|MLP-like protein 43|major latex protein like 43|F15H11.12|F15H11_12
Glyma.06G084200	6.71464	0.00596423	2.38	2.41158	0.714023	3.73804	0.46012	3.65992	0.967926	3.85522	LMC1	UniRef100_I1K9C4 PNP_UDP_1 domain-containing protein n=3 Tax=Soja TaxID=1462606 RepID=I1K9C4_SOYBN	0	99.74	UniRef100_I1K9C4 PNP_UDP_1 domain-containing protein n=3 Tax=Soja TaxID=1462606 RepID=I1K9C4_SOYBN	0	99.74	AT4G28940.1 | Symbols: | Phosphorylase superfamily protein | chr4:14274414-14276920 FORWARD LENGTH=348	3e-138	80.93	NA	NA	NA	NA	GO:0005886	plasma membrane	PF01048	PNP_UDP_1;	AT4G28940
Glyma.07G073500	1.74751	0.00604882	4.82943	5.16145	3.93481	5.81074	3.81091	5.50845	4.05871	6.26419	LMC1	UniRef100_K7L083 Uncharacterized protein n=1 Tax=Glycine max TaxID=3847 RepID=K7L083_SOYBN	0	99.84	UniRef100_UPI0003DEC86D uncharacterized protein LOC100790647 isoform X2 n=1 Tax=Glycine max TaxID=3847 RepID=UPI0003DEC86D	0	99.84	AT1G01770.1 | Symbols: | unknown protein; CONTAINS InterPro DOMAIN/s: Protein of unknown function DUF1446 (InterPro:IPR010839); Has 1597 Blast hits to 1509 proteins in 306 species: Archae - 4; Bacteria - 843; Metazoa - 22; Fungi - 131; Plants - 31; Viruses - 0; Other Eukaryotes - 566 (source: NCBI BLink). | chr1:278759-282490 FORWARD LENGTH=632	0	99.22	GO:0008150	biological process;	NA	NA	GO:0005634	nucleus	PF07287	AtuA;	AT1G01770|T1N6.18|T1N6_18
Glyma.13G173500	1.94042	0.00604882	5.12828	5.08241	4.04125	5.9612	4.11749	5.80215	3.96502	6.19979	LMC1	UniRef100_Q9SWR5 2-hydroxyisoflavanone synthase n=3 Tax=Soja TaxID=1462606 RepID=C93C1_SOYBN	0	99.81	UniRef100_Q9SWR5 2-hydroxyisoflavanone synthase n=3 Tax=Soja TaxID=1462606 RepID=C93C1_SOYBN	0	99.81	AT5G06900.1 | Symbols: CYP93D1 | cytochrome P450, family 93, subfamily D, polypeptide 1 | chr5:2136160-2137925 REVERSE LENGTH=507	2e-105	93.1	GO:0055114	oxidation-reduction process;	GO:0005506 GO:0016709 GO:0020037	iron ion binding; oxidoreductase activity, acting on paired donors, with incorporation or reduction of molecular oxygen, NAD(P)H as one donor, and incorporation of one atom of oxygen; heme binding;	GO:0016020 GO:0016021	membrane; integral component of membrane	PF00067	p450;	AT5G06900|CYP93D1|cytochrome P450, family 93, subfamily D, polypeptide 1|MOJ9.6|MOJ9_6
Glyma.03G113200	5.03473	0.00604882	1.75848	2.52983	0.769724	3.16657	0.237138	2.77271	1.30231	3.75736	LMC1	UniRef100_A0A0B2SCS3 Momilactone A synthase n=2 Tax=Soja TaxID=1462606 RepID=A0A0B2SCS3_GLYSO	0	99.63	UniRef100_A0A0B2SCS3 Momilactone A synthase n=2 Tax=Soja TaxID=1462606 RepID=A0A0B2SCS3_GLYSO	0	99.63	AT3G51680.1 | Symbols: | NAD(P)-binding Rossmann-fold superfamily protein | chr3:19173622-19174667 REVERSE LENGTH=303	5e-87	94.81	GO:0055114	oxidation-reduction process;	GO:0016491	oxidoreductase activity;	GO:0005737	cytoplasm	PF13561	adh_short_C2;	AT3G51680|SDR2|AtSDR2|short-chain dehydrogenase/reductase 2|T18N14.60
Glyma.13G028200	1.90254	0.00610525	5.23411	5.00723	4.17797	5.89751	4.15396	5.9542	4.20199	5.81246	LMC1	UniRef100_A0A0R0GHN3 Uncharacterized protein (Fragment) n=1 Tax=Glycine max TaxID=3847 RepID=A0A0R0GHN3_SOYBN	8e-128	99.45	UniRef100_A0A0B2PUC3 Photosystem Q(B) protein n=1 Tax=Glycine soja TaxID=3848 RepID=A0A0B2PUC3_GLYSO	3e-124	99.45	ATCG00020.1 | Symbols: PSBA | photosystem II reaction center protein A | chrC:383-1444 REVERSE LENGTH=353	2e-122	99.45	GO:0009635 GO:0009772 GO:0018298 GO:0019684	response to herbicide; photosynthetic electron transport in photosystem II; protein-chromophore linkage; photosynthesis, light reaction;	GO:0005515 GO:0016168 GO:0045156	protein binding; chlorophyll binding; electron transporter, transferring electrons within the cyclic electron transport pathway of photosynthesis activity;	GO:0009507 GO:0009523 GO:0009534 GO:0009535 GO:0009536 GO:0009579 GO:0010287 GO:0016021	chloroplast; photosystem II; chloroplast thylakoid; chloroplast thylakoid membrane; plastid; thylakoid; plastoglobule; integral component of membrane	PF00124	Photo_RC;	ATCG00020|PSBA|photosystem II reaction center protein A|psii-a
Glyma.15G065600	-1.84623	0.00612174	3.59457	4.76156	4.80717	3.55808	4.69074	2.86379	4.9236	4.59952	LMC2	UniRef100_A0A445GQ20 Terpene cyclase/mutase family member n=3 Tax=Glycine soja TaxID=3848 RepID=A0A445GQ20_GLYSO	0	99.87	UniRef100_A0A445GQ20 Terpene cyclase/mutase family member n=3 Tax=Glycine soja TaxID=3848 RepID=A0A445GQ20_GLYSO	0	99.87	AT1G78950.1 | Symbols: | Terpenoid cyclases family protein | chr1:29684558-29688673 REVERSE LENGTH=759	0	99.34	GO:0016104	triterpenoid biosynthetic process;	GO:0042300	beta-amyrin synthase activity;	GO:0005634	nucleus	PF00432	Prenyltrans;	AT1G78950|BAS|AtBAS|AtLUP4|beta-amyrin synthase|YUP8H12R.44|YUP8H12R_44
Glyma.18G004200	-2.11712	0.00653052	3.29559	2.89908	4.09142	2.34171	4.50563	2.48889	3.67721	2.12094	LMC2	UniRef100_I1MYD0 MACPF domain-containing protein n=5 Tax=Soja TaxID=1462606 RepID=I1MYD0_SOYBN	0	99.84	UniRef100_I1MYD0 MACPF domain-containing protein n=5 Tax=Soja TaxID=1462606 RepID=I1MYD0_SOYBN	0	99.84	AT1G14780.1 | Symbols: | MAC/Perforin domain-containing protein | chr1:5091020-5093873 FORWARD LENGTH=627	1e-175	95.77	GO:0006955 GO:0009626	immune response; plant-type hypersensitive response;	GO:0003674	molecular function;	GO:0005634 GO:0005886	nucleus; plasma membrane	PF01823	MACPF;	AT1G14780|F10B6.18|F10B6_18
Glyma.08G230400	5.27732	0.00662083	2.62024	2.23156	0.722514	3.82748	0.790284	3.84021	0.654743	3.80839	LMC1	UniRef100_A0A445JIZ0 MLP-like protein 43 isoform A n=2 Tax=Soja TaxID=1462606 RepID=A0A445JIZ0_GLYSO	4e-107	99.35	UniRef100_A0A445JIZ0 MLP-like protein 43 isoform A n=2 Tax=Soja TaxID=1462606 RepID=A0A445JIZ0_GLYSO	4e-107	99.35	AT1G70890.1 | Symbols: MLP43 | MLP-like protein 43 | chr1:26725912-26726489 REVERSE LENGTH=158	5e-26	97.39	GO:0006952	defense response;	GO:0003674	molecular function;	GO:0005739 GO:0005829 GO:0009507	mitochondrion; cytosol; chloroplast	PF00407	Bet_v_1;	AT1G70890|MLP43|MLP-like protein 43|major latex protein like 43|F15H11.12|F15H11_12
Glyma.04G087800	-1.30448	0.00663471	4.87135	4.45448	5.27707	4.21328	5.68053	4.33189	4.8736	4.03535	LMC2	UniRef100_I1JUZ5 Uncharacterized protein n=2 Tax=Soja TaxID=1462606 RepID=I1JUZ5_SOYBN	0	99.78	UniRef100_UPI00098DCBE3 uncharacterized protein LOC109796682 n=1 Tax=Cajanus cajan TaxID=3821 RepID=UPI00098DCBE3	0	99.78	AT1G10020.1 | Symbols: | Protein of unknown function (DUF1005) | chr1:3269939-3271732 REVERSE LENGTH=461	0	98.69	GO:0008150	biological process;	GO:0003674	molecular function;	GO:0005634	nucleus	PF06219	DUF1005;	AT1G10020|T27I1.4|T27I1_4
Glyma.13G173401	1.92675	0.00684248	4.87227	4.81526	3.7877	5.69432	3.87616	5.53635	3.69924	5.93128	LMC1	UniRef100_Q9SWR5 2-hydroxyisoflavanone synthase n=3 Tax=Soja TaxID=1462606 RepID=C93C1_SOYBN	0	99.81	UniRef100_Q9SWR5 2-hydroxyisoflavanone synthase n=3 Tax=Soja TaxID=1462606 RepID=C93C1_SOYBN	0	99.81	AT5G06900.1 | Symbols: CYP93D1 | cytochrome P450, family 93, subfamily D, polypeptide 1 | chr5:2136160-2137925 REVERSE LENGTH=507	2e-105	93.1	GO:0055114	oxidation-reduction process;	GO:0005506 GO:0016709 GO:0020037	iron ion binding; oxidoreductase activity, acting on paired donors, with incorporation or reduction of molecular oxygen, NAD(P)H as one donor, and incorporation of one atom of oxygen; heme binding;	GO:0016020 GO:0016021	membrane; integral component of membrane	PF00067	p450;	AT5G06900|CYP93D1|cytochrome P450, family 93, subfamily D, polypeptide 1|MOJ9.6|MOJ9_6
Glyma.06G050300	1.56913	0.00719792	4.30863	5.79374	4.45304	5.38119	3.47077	4.8672	5.43531	6.15217	LMC1	UniRef100_I1K8B1 C3H1-type domain-containing protein n=2 Tax=Soja TaxID=1462606 RepID=I1K8B1_SOYBN	0	99.61	UniRef100_I1K8B1 C3H1-type domain-containing protein n=2 Tax=Soja TaxID=1462606 RepID=I1K8B1_SOYBN	0	99.61	AT2G19810.1 | Symbols: | CCCH-type zinc finger family protein | chr2:8550419-8551498 FORWARD LENGTH=359	1e-79	98.03	GO:0006355 GO:0006979	regulation of transcription, DNA-templated; response to oxidative stress;	GO:0003677 GO:0003700 GO:0046872	DNA binding; DNA-binding transcription factor activity; metal ion binding;	GO:0005634 GO:0005886	nucleus; plasma membrane	PF00642	zf-CCCH;	AT2G19810|OZF1|AtOZF1|AtTZF2|TZF2|Oxidation-related Zinc Finger 1|tandem zinc finger 2|F6F22.16|F6F22_16
Glyma.05G043800	4.23452	0.00757174	2.68783	2.65521	1.77714	3.39029	1.12885	3.72715	2.42543	2.88499	LMC1	UniRef100_A0A0B2PRS2 BTB/POZ and TAZ domain-containing protein 2 n=1 Tax=Glycine soja TaxID=3848 RepID=A0A0B2PRS2_GLYSO	2e-27	98.18	UniRef100_A0A0B2PRS2 BTB/POZ and TAZ domain-containing protein 2 n=1 Tax=Glycine soja TaxID=3848 RepID=A0A0B2PRS2_GLYSO	2e-27	98.18	NA	NA	NA	NA	NA	NA	NA	NA	NA	NA	NA	NA
Glyma.01G232500	-1.617	0.00771031	3.85553	3.73729	4.56496	3.19339	4.82958	3.20616	4.30035	3.17424	LMC2	UniRef100_A0A445M7M6 Cellulose synthase-like protein D3 isoform A n=2 Tax=Soja TaxID=1462606 RepID=A0A445M7M6_GLYSO	0	99.91	UniRef100_A0A445M7M6 Cellulose synthase-like protein D3 isoform A n=2 Tax=Soja TaxID=1462606 RepID=A0A445M7M6_GLYSO	0	99.91	AT3G03050.1 | Symbols: CSLD3, KJK, ATCSLD3 | cellulose synthase-like D3 | chr3:687873-691629 FORWARD LENGTH=1145	0	99.48	GO:0009409 GO:0009833 GO:0010583 GO:0030244 GO:0071555	response to cold; plant-type primary cell wall biogenesis; response to cyclopentenone; cellulose biosynthetic process; cell wall organization;	GO:0016757 GO:0016759 GO:0016760 GO:0051753	transferase activity, transferring glycosyl groups; cellulose synthase activity; cellulose synthase (UDP-forming) activity; mannan synthase activity;	GO:0000139 GO:0005768 GO:0005783 GO:0005794 GO:0005802 GO:0005886 GO:0016021	Golgi membrane; endosome; endoplasmic reticulum; Golgi apparatus; trans-Golgi network; plasma membrane; integral component of membrane	PF13632 PF14570	Glyco_trans_2_3; zf-RING_4;	AT3G03050|CSLD3|KJK|ATCSLD3|RHD7|cellulose synthase-like D3|KOJAK|CELLULOSE SYNTHASE LIKE D3|ROOT HAIR DEFECTIVE 7|T17B22.26|T17B22_26
Glyma.01G201600	2.43227	0.00771031	5.99342	5.14622	4.55252	6.46838	4.68504	6.86568	4.42	5.87244	LMC1	UniRef100_A0A453JFQ9 TPR_REGION domain-containing protein n=1 Tax=Aegilops tauschii subsp. strangulata TaxID=200361 RepID=A0A453JFQ9_AEGTS	2e-53	99.03	UniRef100_A0A453JFQ9 TPR_REGION domain-containing protein n=1 Tax=Aegilops tauschii subsp. strangulata TaxID=200361 RepID=A0A453JFQ9_AEGTS	2e-53	99.03	ATCG00360.1 | Symbols: YCF3 | Tetratricopeptide repeat (TPR)-like superfamily protein | chrC:42584-43751 REVERSE LENGTH=126	1e-42	72.82	GO:0048564	photosystem I assembly;	GO:0005515 GO:0051082	protein binding; unfolded protein binding;	GO:0009507 GO:0009535	chloroplast; chloroplast thylakoid membrane	PF00515	TPR_1;	ATCG00360|YCF3
Glyma.19G089800	1.97135	0.00782029	5.38142	6.0612	4.77603	6.40955	4.33068	6.08192	5.22139	6.90101	LMC1	UniRef100_I1N7R1 Uncharacterized protein n=3 Tax=Soja TaxID=1462606 RepID=I1N7R1_SOYBN	0	99.87	UniRef100_A0A445GEU2 Chloride channel protein CLC-b n=1 Tax=Glycine soja TaxID=3848 RepID=A0A445GEU2_GLYSO	0	99.87	AT3G27170.1 | Symbols: CLC-B, ATCLC-B | chloride channel B | chr3:10024147-10026921 FORWARD LENGTH=780	0	98.99	GO:0034765	regulation of ion transmembrane transport;	GO:0005247 GO:0005253 GO:0005515 GO:0009671 GO:0015112 GO:0022857	voltage-gated chloride channel activity; anion channel activity; protein binding; nitrate:proton symporter activity; nitrate transmembrane transporter activity; transmembrane transporter activity;	GO:0005622 GO:0005634 GO:0009705 GO:0034707 GO:0043231	intracellular; nucleus; plant-type vacuole membrane; chloride channel complex; intracellular membrane-bounded organelle	PF00571 PF00654	CBS; Voltage_CLC;	AT3G27170|CLC-B|ATCLC-B|chloride channel B|MYF5.4
Glyma.08G314900	2.78689	0.00799559	2.66636	2.29285	1.70359	3.13777	1.34225	3.54911	2.06494	2.52076	LMC1	UniRef100_K7LA34 DUF4220 domain-containing protein n=2 Tax=Glycine max TaxID=3847 RepID=K7LA34_SOYBN	0	99.9	UniRef100_K7LA34 DUF4220 domain-containing protein n=2 Tax=Glycine max TaxID=3847 RepID=K7LA34_SOYBN	0	99.9	AT5G45530.1 | Symbols: | Protein of unknown function (DUF594) | chr5:18454316-18457222 REVERSE LENGTH=798	2e-113	63.06	GO:0008150	biological process;	GO:0003674	molecular function;	GO:0016021	integral component of membrane	PF04578 PF13968	DUF594; DUF4220;	AT5G45530|MFC19.20|MFC19_20
Glyma.07G070300	2.54412	0.00812605	3.19749	3.8123	2.43586	4.29864	2.01465	3.98606	2.85708	4.76751	LMC1	UniRef100_A0A0R0J4K3 Uncharacterized protein n=2 Tax=Glycine max TaxID=3847 RepID=A0A0R0J4K3_SOYBN	0	99.89	UniRef100_UPI00103909C2 U-box domain-containing protein 33-like isoform X1 n=2 Tax=Glycine soja TaxID=3848 RepID=UPI00103909C2	0	99.77	AT2G45910.1 | Symbols: | U-box domain-containing protein kinase family protein | chr2:18894520-18898212 FORWARD LENGTH=834	0	99.89	GO:0006468 GO:0016567	protein phosphorylation; protein ubiquitination;	GO:0004674 GO:0004842 GO:0005524	protein serine/threonine kinase activity; ubiquitin-protein transferase activity; ATP binding;	GO:0005634 GO:0005829	nucleus; cytosol	PF04564 PF00069	U-box; Pkinase;	AT2G45910|F4I18.11
Glyma.05G145000	5.2623	0.00812605	1.7691	0.405795	0.321227	1.83676	0.224281	2.79898	0.418173	0.393418	LMC1	UniRef100_I1K3J4 Uncharacterized protein n=3 Tax=Soja TaxID=1462606 RepID=I1K3J4_SOYBN	0	99.93	UniRef100_A0A445JCH9 ABC transporter C family member 3 isoform A n=1 Tax=Glycine soja TaxID=3848 RepID=A0A445JCH9_GLYSO	0	99.93	AT3G13080.1 | Symbols: ATMRP3, MRP3, ABCC3 | multidrug resistance-associated protein 3 | chr3:4196019-4201250 REVERSE LENGTH=1514	0	85.82	GO:0055085	transmembrane transport;	GO:0005524 GO:0008559 GO:0010290 GO:0015431 GO:0016887 GO:0042626	ATP binding; ATPase-coupled xenobiotic transmembrane transporter activity; chlorophyll catabolite transmembrane transporter activity; ATPase-coupled glutathione S-conjugate transmembrane transporter activity; ATPase activity; ATPase-coupled transmembrane transporter activity;	GO:0000325 GO:0005773 GO:0005774 GO:0009506 GO:0009507 GO:0016020 GO:0016021 GO:0048046	plant-type vacuole; vacuole; vacuolar membrane; plasmodesma; chloroplast; membrane; integral component of membrane; apoplast	PF00664 PF00005	ABC_membrane; ABC_tran;	AT3G13080|ATMRP3|MRP3|ABCC3|multidrug resistance-associated protein 3|MULTIDRUG RESISTANCE PROTEIN 3|ATP-binding cassette C3|MJG19.26|MJG19_26
Glyma.19G102400	2.82339	0.0085508	4.68626	5.45179	3.97506	5.86765	3.37134	5.56288	4.57878	6.3248	LMC1	UniRef100_I1N806 Uncharacterized protein n=4 Tax=Soja TaxID=1462606 RepID=I1N806_SOYBN	8e-96	99.28	UniRef100_A0A0B2NVF8 Light-regulated protein n=4 Tax=Soja TaxID=1462606 RepID=A0A0B2NVF8_GLYSO	6e-90	99.28	AT3G26740.1 | Symbols: CCL | CCR-like | chr3:9827868-9828461 FORWARD LENGTH=141	3e-31	60.87	GO:0007623	circadian rhythm;	GO:0003674	molecular function;	GO:0005829 GO:0009507 GO:0009570 GO:0009941 GO:0098807	cytosol; chloroplast; chloroplast stroma; chloroplast envelope; chloroplast thylakoid membrane protein complex	PF07207	Lir1;	AT3G26740|CCL|CCR-like|MLJ15.9
Glyma.10G189400	5.00211	0.00884604	1.68656	0.786864	0.416595	1.98277	0.227109	2.65952	0.606081	0.967646	LMC1	UniRef100_I1LCE3 Amino_oxidase domain-containing protein n=2 Tax=Glycine max TaxID=3847 RepID=I1LCE3_SOYBN	0	99.88	UniRef100_I1LCE3 Amino_oxidase domain-containing protein n=2 Tax=Glycine max TaxID=3847 RepID=I1LCE3_SOYBN	0	99.88	AT3G23530.1 | Symbols: | Cyclopropane-fatty-acyl-phospholipid synthase | chr3:8437472-8442597 FORWARD LENGTH=867	0	99.77	GO:0055114	oxidation-reduction process;	GO:0008168 GO:0016491	methyltransferase activity; oxidoreductase activity;	GO:0005737	cytoplasm	PF13847 PF01593	Methyltransf_31; Amino_oxidase;	AT3G23530|MDB19.18
Glyma.09G062600	-2.03483	0.00945466	3.10637	4.31532	4.83513	2.69052	4.2784	2.32502	5.39186	3.23877	LMC2	UniRef100_A0A0R0I8A1 Xyloglucan endotransglucosylase/hydrolase n=2 Tax=Soja TaxID=1462606 RepID=A0A0R0I8A1_SOYBN	0	99.63	UniRef100_A0A0R0I8A1 Xyloglucan endotransglucosylase/hydrolase n=2 Tax=Soja TaxID=1462606 RepID=A0A0R0I8A1_SOYBN	0	99.63	AT4G25810.1 | Symbols: XTR6, XTH23 | xyloglucan endotransglycosylase 6 | chr4:13128694-13129715 FORWARD LENGTH=286	8e-142	99.25	GO:0010411 GO:0042546 GO:0071555	xyloglucan metabolic process; cell wall biogenesis; cell wall organization;	GO:0004553 GO:0016762	hydrolase activity, hydrolyzing O-glycosyl compounds; xyloglucan:xyloglucosyl transferase activity;	GO:0005576 GO:0005618 GO:0005794 GO:0048046	extracellular region; cell wall; Golgi apparatus; apoplast	PF06955 PF00722	XET_C; Glyco_hydro_16;	AT4G25810|XTR6|XTH23|xyloglucan endotransglycosylase 6|xyloglucan endotransglucosylase/hydrolase 23|F14M19.90|F14M19_90

## Sheet: ST6 LEAF B1aB2.Path-EV.Path
Supplemental Table 6. Significantly differentially expressed genes (DEGs, FDR < 0.01) identified by comparing P. gregata-infected leaves of B1a/B2 and Empty vector (EV) plants. Output from edgeR including Wm82.a4.v1 gene identifier [Gene ID], log2 fold-change [logFC], false discovery rate [FDR], and log2 counts per million [logCPM]) is reported for Mock, P. gregata, EV, B1a/B2, EV x Mock, B1a.B2 …
Wm82.a4.v1 Identfier	logFC	FDR	Mock	P. gregata	EV	B1a/B2	EV x Mock	B1a/B2 x Mock	EV x P.gregata	B1a/B2 x P. gregata	Cluster	Top Uniref100 Viridaeplantae Hit	Best HSP Evalue (E<10-6)	Best HSP Coverage (%)	Top Most Descriptive Uniref100 Viridaeplantae Hit	Best HSP Evalue (E<10-6)	Best HSP Coverage (%)	Top Arabidopsis (TAIR10) BLASTP Hit	Best HSP Evalue (E<10-10)	Best HSP Coverage (%)	GO Biological Process IDs	GO Biological Process Descriptions	GO Molecular Function IDs	GO Molecular Function Descriptions	GO Cellular Component IDs	GO Cellular Component Descriptions	PFAM IDs	PFAM Names	Alternative TAIR10 IDs
Glyma.18G236700	-3.86722	5.98332e-14	5.10403	4.63053	6.12853	3.90563	5.75685	4.66882	6.50022	2.76084	LPC2	UniRef100_A0A0R0F3J1 Pectate_lyase_3 domain-containing protein n=2 Tax=Soja TaxID=1462606 RepID=A0A0R0F3J1_SOYBN	0	99.79	UniRef100_A0A0R0F3J1 Pectate_lyase_3 domain-containing protein n=2 Tax=Soja TaxID=1462606 RepID=A0A0R0F3J1_SOYBN	0	99.79	AT3G61490.1 | Symbols: | Pectin lyase-like superfamily protein | chr3:22758439-22760137 FORWARD LENGTH=476	0	92.58	GO:0005975 GO:0071555	carbohydrate metabolic process; cell wall organization;	GO:0004650 GO:0016829	polygalacturonase activity; lyase activity;	GO:0005576 GO:0009507	extracellular region; chloroplast	PF12708	Pectate_lyase_3;	AT3G61490|F2A19.90
Glyma.20G062700	-9.725	6.0568e-12	3.05504	2.61413	4.50739	1.54044	3.8249	2.54181	5.18987	0.0383854	LPC2	UniRef100_A0A0B2RSZ6 14 kDa proline-rich protein DC2.15 n=2 Tax=Soja TaxID=1462606 RepID=A0A0B2RSZ6_GLYSO	0	99.7	UniRef100_A0A0B2RSZ6 14 kDa proline-rich protein DC2.15 n=2 Tax=Soja TaxID=1462606 RepID=A0A0B2RSZ6_GLYSO	0	99.7	AT3G22142.1 | Symbols: | Bifunctional inhibitor/lipid-transfer protein/seed storage 2S albumin superfamily protein | chr3:7803604-7808046 REVERSE LENGTH=1480	6e-45	86.93	NA	NA	NA	NA	GO:0005575	cellular component	PF14547	Hydrophob_seed;	AT3G22142
Glyma.13G051900	-3.37216	2.02181e-10	3.421	3.29517	4.59919	2.37778	4.42071	2.75452	4.77767	1.81267	LPC2	UniRef100_A0A0B2PLA5 Cell surface antigen I/II n=2 Tax=Soja TaxID=1462606 RepID=A0A0B2PLA5_GLYSO	0	99.72	UniRef100_A0A0B2PLA5 Cell surface antigen I/II n=2 Tax=Soja TaxID=1462606 RepID=A0A0B2PLA5_GLYSO	0	99.72	AT5G15780.1 | Symbols: | Pollen Ole e 1 allergen and extensin family protein | chr5:5144898-5146297 REVERSE LENGTH=401	6e-37	42.25	GO:0008150	biological process;	GO:0003674	molecular function;	GO:0016021	integral component of membrane	PF01190	Pollen_Ole_e_I;	AT5G15780|F14F8.160|F14F8_160
Glyma.17G015400	-4.10271	1.15312e-09	5.02576	4.17175	5.69598	3.80638	5.30938	4.83668	6.08257	2.26094	LPC2	UniRef100_A0A445G0P9 Cytochrome P450 77A3 isoform A n=2 Tax=Soja TaxID=1462606 RepID=A0A445G0P9_GLYSO	0	99.8	UniRef100_A0A445G0P9 Cytochrome P450 77A3 isoform A n=2 Tax=Soja TaxID=1462606 RepID=A0A445G0P9_GLYSO	0	99.8	AT1G11600.1 | Symbols: CYP77B1 | cytochrome P450, family 77, subfamily B, polypeptide 1 | chr1:3902090-3903622 FORWARD LENGTH=510	0	99.61	GO:0055114	oxidation-reduction process;	GO:0005506 GO:0016709 GO:0020037	iron ion binding; oxidoreductase activity, acting on paired donors, with incorporation or reduction of molecular oxygen, NAD(P)H as one donor, and incorporation of one atom of oxygen; heme binding;	GO:0005886 GO:0016020	plasma membrane; membrane	PF00067	p450;	AT1G11600|CYP77B1|cytochrome P450, family 77, subfamily B, polypeptide 1|F25C20.25|F25C20_25
Glyma.08G107300	-3.01476	1.15312e-09	4.83303	4.44265	5.68426	3.83973	5.51514	4.37828	5.85339	3.0319	LPC2	UniRef100_P35694 Xyloglucan endotransglucosylase/hydrolase 2 n=3 Tax=Soja TaxID=1462606 RepID=XTH2_SOYBN	0	99.65	UniRef100_P35694 Xyloglucan endotransglucosylase/hydrolase 2 n=3 Tax=Soja TaxID=1462606 RepID=XTH2_SOYBN	0	99.65	AT3G23730.1 | Symbols: XTH16 | xyloglucan endotransglucosylase/hydrolase 16 | chr3:8550222-8551248 FORWARD LENGTH=291	3e-160	94.72	GO:0010411 GO:0042546 GO:0071555	xyloglucan metabolic process; cell wall biogenesis; cell wall organization;	GO:0004553 GO:0016762	hydrolase activity, hydrolyzing O-glycosyl compounds; xyloglucan:xyloglucosyl transferase activity;	GO:0005576 GO:0005618 GO:0048046	extracellular region; cell wall; apoplast	PF06955 PF00722	XET_C; Glyco_hydro_16;	AT3G23730|XTH16|xyloglucan endotransglucosylase/hydrolase 16|MYM9.11
Glyma.17G111100	-4.08896	1.7757e-08	5.40382	4.41738	5.98387	4.15063	5.64537	5.24278	6.32237	2.51239	LPC2	UniRef100_I1MU53 AAI domain-containing protein n=3 Tax=Soja TaxID=1462606 RepID=I1MU53_SOYBN	1e-123	99.48	UniRef100_I1MU53 AAI domain-containing protein n=3 Tax=Soja TaxID=1462606 RepID=I1MU53_SOYBN	1e-123	99.48	AT2G10940.1 | Symbols: | Bifunctional inhibitor/lipid-transfer protein/seed storage 2S albumin superfamily protein | chr2:4311160-4312035 REVERSE LENGTH=291	8e-46	80.1	NA	NA	NA	NA	GO:0005739 GO:0005886 GO:0009506 GO:0009507 GO:0009535 GO:0048046 GO:0099503	mitochondrion; plasma membrane; plasmodesma; chloroplast; chloroplast thylakoid membrane; apoplast; secretory vesicle	PF14547	Hydrophob_seed;	AT2G10940
Glyma.06G093600	-5.56911	3.49828e-08	2.96404	2.39587	4.04355	1.64589	3.74793	2.44144	4.33917	0.452572	LPC2	UniRef100_A0A0R0JPL6 Peptidase A1 domain-containing protein n=1 Tax=Glycine max TaxID=3847 RepID=A0A0R0JPL6_SOYBN	0	99.79	UniRef100_A0A0R0JPL6 Peptidase A1 domain-containing protein n=1 Tax=Glycine max TaxID=3847 RepID=A0A0R0JPL6_SOYBN	0	99.79	AT1G09750.1 | Symbols: | Eukaryotic aspartyl protease family protein | chr1:3157541-3158960 FORWARD LENGTH=449	3e-178	87.85	GO:0006508 GO:0009627 GO:0030163	proteolysis; systemic acquired resistance; protein catabolic process;	GO:0000166 GO:0004190	nucleotide binding; aspartic-type endopeptidase activity;	GO:0005576 GO:0005618 GO:0048046 GO:0099503	extracellular region; cell wall; apoplast; secretory vesicle	PF14543	TAXi_N;	AT1G09750|F21M12.13|F21M12_13
Glyma.13G160400	-4.59631	3.49828e-08	8.76466	6.98695	9.07989	7.0903	8.79509	8.74437	9.36469	4.6092	LPC2	UniRef100_I1LZR2 AAI domain-containing protein n=2 Tax=Soja TaxID=1462606 RepID=I1LZR2_SOYBN	5e-146	99.56	UniRef100_I1LZR2 AAI domain-containing protein n=2 Tax=Soja TaxID=1462606 RepID=I1LZR2_SOYBN	5e-146	99.56	AT2G10940.1 | Symbols: | Bifunctional inhibitor/lipid-transfer protein/seed storage 2S albumin superfamily protein | chr2:4311160-4312035 REVERSE LENGTH=291	4e-51	77.19	NA	NA	NA	NA	GO:0005739 GO:0005886 GO:0009506 GO:0009507 GO:0009535 GO:0048046 GO:0099503	mitochondrion; plasma membrane; plasmodesma; chloroplast; chloroplast thylakoid membrane; apoplast; secretory vesicle	PF14547	Hydrophob_seed;	AT2G10940
Glyma.03G167600	-8.52069	4.52967e-08	1.5357	1.19657	1.70106	1.13212	1.00897	1.88686	2.39315	0	LPC2	UniRef100_A0A445LCQ7 Subtilisin-like protease SBT1.2 n=1 Tax=Glycine soja TaxID=3848 RepID=A0A445LCQ7_GLYSO	0	99.87	UniRef100_A0A445LCQ7 Subtilisin-like protease SBT1.2 n=1 Tax=Glycine soja TaxID=3848 RepID=A0A445LCQ7_GLYSO	0	99.87	AT1G04110.1 | Symbols: SDD1 | Subtilase family protein | chr1:1061457-1063784 REVERSE LENGTH=775	0	98.7	GO:0006508 GO:0010103 GO:0042127	proteolysis; stomatal complex morphogenesis; regulation of cell population proliferation;	GO:0004252	serine-type endopeptidase activity;	GO:0005576 GO:0009897 GO:0048046	extracellular region; external side of plasma membrane; apoplast	PF02225 PF05922 PF00082	PA; Inhibitor_I9; Peptidase_S8;	AT1G04110|SDD1|AtSDD1|STOMATAL DENSITY AND DISTRIBUTION 1|F20D22.12|F20D22_12
Glyma.18G206000	-3.45382	8.23897e-08	2.51067	3.2423	3.77214	2.08679	2.80799	2.31245	4.73629	1.7483	LPC2	UniRef100_K7MTN5 Uncharacterized protein n=2 Tax=Soja TaxID=1462606 RepID=K7MTN5_SOYBN	2e-126	99.44	UniRef100_A0A445JX68 Abscisic acid receptor PYL4 n=1 Tax=Glycine soja TaxID=3848 RepID=A0A445JX68_GLYSO	6e-109	99.44	AT2G38310.1 | Symbols: PYL4, RCAR10 | PYR1-like 4 | chr2:16050251-16050874 FORWARD LENGTH=207	4e-83	92.7	GO:0009738 GO:0080163	abscisic acid-activated signaling pathway; regulation of protein serine/threonine phosphatase activity;	GO:0004864 GO:0005515 GO:0010427 GO:0038023	protein phosphatase inhibitor activity; protein binding; abscisic acid binding; signaling receptor activity;	GO:0005634 GO:0005737 GO:0005886	nucleus; cytoplasm; plasma membrane	PF10604	Polyketide_cyc2;	AT2G38310|PYL4|RCAR10|AtPYL4|PYR1-like 4|regulatory components of ABA receptor 10|T19C21.20|T19C21_20
Glyma.10G001800	-2.55343	1.47827e-07	6.13477	5.49657	6.68416	5.1847	6.6285	5.80561	6.73982	4.25333	LPC2	UniRef100_I1L7C8 3-ketoacyl-CoA synthase n=2 Tax=Soja TaxID=1462606 RepID=I1L7C8_SOYBN	0	99.81	UniRef100_I1L7C8 3-ketoacyl-CoA synthase n=2 Tax=Soja TaxID=1462606 RepID=I1L7C8_SOYBN	0	99.81	AT2G26640.1 | Symbols: KCS11 | 3-ketoacyl-CoA synthase 11 | chr2:11330094-11331623 FORWARD LENGTH=509	0	96.33	GO:0006633 GO:0009409 GO:0009416	fatty acid biosynthetic process; response to cold; response to light stimulus;	GO:0102336 GO:0102337 GO:0102338 GO:0102756	3-oxo-arachidoyl-CoA synthase activity; 3-oxo-cerotoyl-CoA synthase activity; 3-oxo-lignoceronyl-CoA synthase activity; very-long-chain 3-ketoacyl-CoA synthase activity;	GO:0005737 GO:0016021	cytoplasm; integral component of membrane	PF08541 PF08392	ACP_syn_III_C; FAE1_CUT1_RppA;	AT2G26640|KCS11|3-ketoacyl-CoA synthase 11|F18A8.1|F18A8_1
Glyma.07G155500	-3.24133	3.68786e-07	4.45951	5.00851	5.99376	3.67131	5.39087	3.83861	6.59666	3.42036	LPC2	UniRef100_I1KKJ7 Uncharacterized protein n=1 Tax=Glycine max TaxID=3847 RepID=I1KKJ7_SOYBN	1e-126	99.44	UniRef100_A0A445JX68 Abscisic acid receptor PYL4 n=1 Tax=Glycine soja TaxID=3848 RepID=A0A445JX68_GLYSO	4e-124	99.44	AT2G38310.1 | Symbols: PYL4, RCAR10 | PYR1-like 4 | chr2:16050251-16050874 FORWARD LENGTH=207	4e-80	92.18	GO:0009738 GO:0080163	abscisic acid-activated signaling pathway; regulation of protein serine/threonine phosphatase activity;	GO:0004864 GO:0005515 GO:0010427 GO:0038023	protein phosphatase inhibitor activity; protein binding; abscisic acid binding; signaling receptor activity;	GO:0005634 GO:0005737 GO:0005886	nucleus; cytoplasm; plasma membrane	PF10604	Polyketide_cyc2;	AT2G38310|PYL4|RCAR10|AtPYL4|PYR1-like 4|regulatory components of ABA receptor 10|T19C21.20|T19C21_20
Glyma.11G155000	3.67397	3.68786e-07	2.53354	3.19899	1.36247	4.00276	1.15418	3.45311	1.57075	4.82724	LPC1	UniRef100_A0A0B2QIN6 Early nodulin-12A n=3 Tax=Soja TaxID=1462606 RepID=A0A0B2QIN6_GLYSO	9e-55	98.95	UniRef100_A0A0B2QIN6 Early nodulin-12A n=3 Tax=Soja TaxID=1462606 RepID=A0A0B2QIN6_GLYSO	9e-55	98.95	NA	NA	NA	NA	NA	NA	NA	NA	NA	NA	NA	NA
Glyma.18G246100	6.58846	5.3145e-07	1.86513	3.49164	1.08632	3.78938	1.38626	2.18437	0.786385	6.1969	LPC1	UniRef100_A0A445FWH1 Transcription factor bHLH25 (Fragment) n=2 Tax=Glycine soja TaxID=3848 RepID=A0A445FWH1_GLYSO	0	99.65	UniRef100_A0A445FWH1 Transcription factor bHLH25 (Fragment) n=2 Tax=Glycine soja TaxID=3848 RepID=A0A445FWH1_GLYSO	0	99.65	AT4G37850.1 | Symbols: | basic helix-loop-helix (bHLH) DNA-binding superfamily protein | chr4:17796362-17797647 REVERSE LENGTH=328	1e-41	60.07	GO:0006355	regulation of transcription, DNA-templated;	GO:0003700 GO:0044212 GO:0046983	DNA-binding transcription factor activity; transcription regulatory region DNA binding; protein dimerization activity;	GO:0005634	nucleus	PF00010	HLH;	AT4G37850|T28I19.130|T28I19_130
Glyma.08G147900	-2.77543	9.36615e-07	5.26226	5.37575	6.34745	4.4849	5.94426	4.8076	6.75064	4.00087	LPC2	UniRef100_I1KTG6 Pectinesterase n=1 Tax=Glycine max TaxID=3847 RepID=I1KTG6_SOYBN	0	99.82	UniRef100_I1KTG6 Pectinesterase n=1 Tax=Glycine max TaxID=3847 RepID=I1KTG6_SOYBN	0	99.82	AT5G09760.1 | Symbols: | Plant invertase/pectin methylesterase inhibitor superfamily | chr5:3032446-3034364 FORWARD LENGTH=551	0	92.09	GO:0042545 GO:0045490	cell wall modification; pectin catabolic process;	GO:0030599 GO:0045330 GO:0046910	pectinesterase activity; aspartyl esterase activity; pectinesterase inhibitor activity;	GO:0005576 GO:0005618 GO:0009507	extracellular region; cell wall; chloroplast	PF04043 PF01095	PMEI; Pectinesterase;	AT5G09760|F17I14.50|F17I14_50
Glyma.20G163500	-6.61192	1.23852e-06	1.67853	1.2726	2.41182	0.767147	2.31828	1.25202	2.50537	0.0398358	LPC2	UniRef100_I1NGY9 ABC transporter domain-containing protein n=1 Tax=Glycine max TaxID=3847 RepID=I1NGY9_SOYBN	0	98.21	UniRef100_I1NGY9 ABC transporter domain-containing protein n=1 Tax=Glycine max TaxID=3847 RepID=I1NGY9_SOYBN	0	98.21	AT5G52860.1 | Symbols: | ABC-2 type transporter family protein | chr5:21419776-21421545 REVERSE LENGTH=589	6e-158	99.23	GO:0055085	transmembrane transport;	GO:0005524 GO:0016887 GO:0042626	ATP binding; ATPase activity; ATPase-coupled transmembrane transporter activity;	GO:0005886 GO:0016021	plasma membrane; integral component of membrane	PF00005	ABC_tran;	AT5G52860|ABCG8|ATP-binding cassette G8|MXC20.8|MXC20_8
Glyma.04G079100	-9.60623	1.40451e-06	2.04842	1.61675	2.94774	0.983628	2.66197	1.63938	3.23351	0	LPC2	UniRef100_A0A445KXG7 Uncharacterized protein n=1 Tax=Glycine soja TaxID=3848 RepID=A0A445KXG7_GLYSO	3e-30	17.59	UniRef100_UPI000F7CC6B2 glycine-rich protein 23-like n=1 Tax=Abrus precatorius TaxID=3816 RepID=UPI000F7CC6B2	1e-13	17.26	NA	NA	NA	NA	NA	NA	NA	NA	NA	NA	NA	NA
Glyma.13G094100	-5.20863	2.54208e-06	2.69663	2.03369	3.41443	1.59204	3.0938	2.43185	3.73505	0.33232	LPC2	UniRef100_I1LVT9 SCP domain-containing protein n=1 Tax=Glycine max TaxID=3847 RepID=I1LVT9_SOYBN	1e-149	99.5	UniRef100_I1LVT9 SCP domain-containing protein n=1 Tax=Glycine max TaxID=3847 RepID=I1LVT9_SOYBN	1e-149	99.5	AT4G25780.1 | Symbols: | CAP (Cysteine-rich secretory proteins, Antigen 5, and Pathogenesis-related 1 protein) superfamily protein | chr4:13121107-13121679 FORWARD LENGTH=190	8e-79	88.06	GO:0008150	biological process;	GO:0003674	molecular function;	GO:0005576 GO:0005615	extracellular region; extracellular space	PF00188	CAP;	AT4G25780|AtCAPE2|F14M19.60|F14M19_60
Glyma.17G033950	-3.26272	2.74753e-06	2.91021	3.35364	4.13044	2.28878	3.47677	2.53251	4.78411	1.92318	LPC2	UniRef100_A0A445G1J9 Uncharacterized protein n=1 Tax=Glycine soja TaxID=3848 RepID=A0A445G1J9_GLYSO	4e-107	99.64	UniRef100_UPI0007192C21 glycine-rich protein 5-like n=1 Tax=Glycine max TaxID=3847 RepID=UPI0007192C21	2e-48	65.33	NA	NA	NA	NA	NA	NA	NA	NA	NA	NA	NA	NA
Glyma.11G208600	-2.77755	6.61143e-06	4.82533	3.48409	4.81961	3.75691	4.85266	4.80711	4.78656	2.18162	LPC2	UniRef100_C6TCJ2 CASP-like protein 2A2 n=2 Tax=Glycine max TaxID=3847 RepID=CSPLA_SOYBN	4e-149	99.52	UniRef100_C6TCJ2 CASP-like protein 2A2 n=2 Tax=Glycine max TaxID=3847 RepID=CSPLA_SOYBN	4e-149	99.52	AT1G17200.1 | Symbols: | Uncharacterised protein family (UPF0497) | chr1:5878493-5879871 FORWARD LENGTH=204	1e-80	85.02	GO:0080167	response to karrikin;	GO:0005515 GO:0051539	protein binding; 4 iron, 4 sulfur cluster binding;	GO:0005886 GO:0016021	plasma membrane; integral component of membrane	PF04535	DUF588;	AT1G17200|CASPL2A1|CASP-like protein 2A1|F20D23.10|F20D23_10
Glyma.09G031600	-3.4946	7.45186e-06	3.4206	2.75457	3.80544	2.57991	3.35899	3.46167	4.25188	1.25726	LPC2	UniRef100_A0A0B2SK70 Polygalacturonase n=2 Tax=Soja TaxID=1462606 RepID=A0A0B2SK70_GLYSO	0	99.79	UniRef100_A0A0B2SK70 Polygalacturonase n=2 Tax=Soja TaxID=1462606 RepID=A0A0B2SK70_GLYSO	0	99.79	AT1G48100.1 | Symbols: | Pectin lyase-like superfamily protein | chr1:17766921-17769625 FORWARD LENGTH=475	0	99.16	GO:0005975 GO:0009831	carbohydrate metabolic process; plant-type cell wall modification involved in multidimensional cell growth;	GO:0004650	polygalacturonase activity;	GO:0005576 GO:0005618	extracellular region; cell wall	PF13229	Beta_helix;	AT1G48100|PGX3|POLYGALACTURONASE INVOLVED IN EXPANSION3|F21D18.18|F21D18_18
Glyma.08G138200	5.84171	8.32147e-06	5.35625	5.24564	3.15275	7.03057	3.8057	6.38995	2.4998	7.99149	LPC1	UniRef100_Q2MJR3 Myo-inositol-1-phosphate synthase n=1 Tax=Glycine max TaxID=3847 RepID=Q2MJR3_SOYBN	0	99.8	UniRef100_Q2MJR3 Myo-inositol-1-phosphate synthase n=1 Tax=Glycine max TaxID=3847 RepID=Q2MJR3_SOYBN	0	99.8	AT5G10170.1 | Symbols: ATMIPS3, MIPS3 | myo-inositol-1-phosphate synthase 3 | chr5:3187538-3190161 REVERSE LENGTH=510	0	99.8	GO:0006021 GO:0008654 GO:0009793	inositol biosynthetic process; phospholipid biosynthetic process; embryo development ending in seed dormancy;	GO:0004512	inositol-3-phosphate synthase activity;	GO:0005737	cytoplasm	PF01658 PF07994	Inos-1-P_synth; NAD_binding_5;	AT5G10170|ATMIPS3|MIPS3|MYO-INOSITOL-1-PHOSTPATE SYNTHASE 3|myo-inositol-1-phosphate synthase 3|T31P16.160|T31P16_160
Glyma.04G091800	-3.95626	8.9094e-06	6.24402	5.09842	6.8778	4.82051	6.62701	5.98869	7.1286	3.06824	LPC2	UniRef100_A0A0R0K666 Peptidase A1 domain-containing protein n=2 Tax=Soja TaxID=1462606 RepID=A0A0R0K666_SOYBN	0	99.77	UniRef100_A0A0R0K666 Peptidase A1 domain-containing protein n=2 Tax=Soja TaxID=1462606 RepID=A0A0R0K666_SOYBN	0	99.77	AT1G09750.1 | Symbols: | Eukaryotic aspartyl protease family protein | chr1:3157541-3158960 FORWARD LENGTH=449	0	94.33	GO:0006508 GO:0009627 GO:0030163	proteolysis; systemic acquired resistance; protein catabolic process;	GO:0000166 GO:0004190	nucleotide binding; aspartic-type endopeptidase activity;	GO:0005576 GO:0005618 GO:0048046 GO:0099503	extracellular region; cell wall; apoplast; secretory vesicle	PF14543	TAXi_N;	AT1G09750|F21M12.13|F21M12_13
Glyma.01G129400	2.79989	1.23048e-05	3.7876	5.1636	3.88451	4.81088	3.96266	3.6709	3.80635	6.52085	LPC1	UniRef100_A0A0R4J2K3 Uncharacterized protein n=2 Tax=Soja TaxID=1462606 RepID=A0A0R4J2K3_SOYBN	0	99.79	UniRef100_A0A445L7W3 Alanine--glyoxylate aminotransferase 2-like 2, mitochondrial n=1 Tax=Glycine soja TaxID=3848 RepID=A0A445L7W3_GLYSO	0	99.79	AT3G08860.1 | Symbols: PYD4 | PYRIMIDINE 4 | chr3:2696754-2699087 REVERSE LENGTH=481	0	99.79	GO:0009853 GO:0043562	photorespiration; cellular response to nitrogen levels;	GO:0008453 GO:0030170	alanine-glyoxylate transaminase activity; pyridoxal phosphate binding;	GO:0005739 GO:0009507	mitochondrion; chloroplast	PF00202	Aminotran_3;	AT3G08860|PYD4|PYRIMIDINE 4|T16O11.21
Glyma.18G061100	2.95523	1.57723e-05	5.85771	6.10074	4.88354	6.83147	5.02408	6.41347	4.74301	7.45846	LPC1	UniRef100_A0A445FPT2 Asparagine synthetase [glutamine-hydrolyzing] n=2 Tax=Soja TaxID=1462606 RepID=A0A445FPT2_GLYSO	0	99.83	UniRef100_A0A445FPT2 Asparagine synthetase [glutamine-hydrolyzing] n=2 Tax=Soja TaxID=1462606 RepID=A0A445FPT2_GLYSO	0	99.83	AT3G47340.1 | Symbols: ASN1, DIN6, AT-ASN1 | glutamine-dependent asparagine synthase 1 | chr3:17438136-17441043 REVERSE LENGTH=584	0	98.28	GO:0006529 GO:0006541 GO:0009063 GO:0009416 GO:0009646 GO:0009744 GO:0009749 GO:0009750 GO:0043617 GO:0070981	asparagine biosynthetic process; glutamine metabolic process; cellular amino acid catabolic process; response to light stimulus; response to absence of light; response to sucrose; response to glucose; response to fructose; cellular response to sucrose starvation; L-asparagine biosynthetic process;	GO:0004066 GO:0005524	asparagine synthase (glutamine-hydrolyzing) activity; ATP binding;	GO:0005737 GO:0005829	cytoplasm; cytosol	PF12481 PF00733 PF13537 PF00733	DUF3700; Asn_synthase; GATase_7; Asn_synthase;	AT3G47340|ASN1|DIN6|AT-ASN1|glutamine-dependent asparagine synthase 1|DARK INDUCIBLE 6|ARABIDOPSIS THALIANA GLUTAMINE-DEPENDENT ASPARAGINE SYNTHASE 1|T21L8.90|GLUTAMINE-DEPENDENT ASPARAGINE SYNTHETASE
Glyma.01G124700	-3.22883	1.66996e-05	3.66525	4.13555	4.3443	3.49825	3.058	4.07009	5.6306	2.64049	LPC2	UniRef100_I1J7H4 Uncharacterized protein n=2 Tax=Soja TaxID=1462606 RepID=I1J7H4_SOYBN	1e-157	99.54	UniRef100_A0A371FIK2 Abscisic acid receptor PYL4 (Fragment) n=1 Tax=Mucuna pruriens TaxID=157652 RepID=A0A371FIK2_MUCPR	1e-113	99.54	AT2G38310.1 | Symbols: PYL4, RCAR10 | PYR1-like 4 | chr2:16050251-16050874 FORWARD LENGTH=207	5e-82	74.65	GO:0009738 GO:0080163	abscisic acid-activated signaling pathway; regulation of protein serine/threonine phosphatase activity;	GO:0004864 GO:0005515 GO:0010427 GO:0038023	protein phosphatase inhibitor activity; protein binding; abscisic acid binding; signaling receptor activity;	GO:0005634 GO:0005737 GO:0005886	nucleus; cytoplasm; plasma membrane	PF10604	Polyketide_cyc2;	AT2G38310|PYL4|RCAR10|AtPYL4|PYR1-like 4|regulatory components of ABA receptor 10|T19C21.20|T19C21_20
Glyma.07G023500	-2.28848	1.66996e-05	4.55732	4.64061	5.09275	4.19561	4.45895	4.6229	5.72655	3.55466	LPC2	UniRef100_I1KGT5 Non-specific serine/threonine protein kinase n=2 Tax=Soja TaxID=1462606 RepID=I1KGT5_SOYBN	0	99.77	UniRef100_I1KGT5 Non-specific serine/threonine protein kinase n=2 Tax=Soja TaxID=1462606 RepID=I1KGT5_SOYBN	0	99.77	AT5G25110.1 | Symbols: CIPK25, SnRK3.25 | CBL-interacting protein kinase 25 | chr5:8657740-8659206 REVERSE LENGTH=488	0	96.83	GO:0006468 GO:0007165 GO:0050832	protein phosphorylation; signal transduction; defense response to fungus;	GO:0004674 GO:0005524	protein serine/threonine kinase activity; ATP binding;	NA	NA	PF14531 PF03822 PF03822 PF00069	Kinase-like; NAF; NAF; Pkinase;	AT5G25110|CIPK25|SnRK3.25|CBL-interacting protein kinase 25|SNF1-RELATED PROTEIN KINASE 3.25|T11H3.120|T11H3_120
Glyma.10G179200	-2.23776	1.80526e-05	6.06212	5.35531	6.94138	4.79326	7.44479	5.14034	6.43797	4.27264	LPC2	UniRef100_A0A0R0I2D9 Uncharacterized protein n=1 Tax=Glycine max TaxID=3847 RepID=A0A0R0I2D9_SOYBN	0	99.74	UniRef100_A0A445IP33 Protein EXORDIUM-like 5 n=1 Tax=Glycine soja TaxID=3848 RepID=A0A445IP33_GLYSO	0	99.74	AT2G17230.1 | Symbols: EXL5 | EXORDIUM like 5 | chr2:7494892-7495983 REVERSE LENGTH=363	3e-173	81.56	NA	NA	NA	NA	GO:0005576 GO:0005615 GO:0048046	extracellular region; extracellular space; apoplast	PF04674	Phi_1;	AT2G17230
Glyma.04G136000	-2.69816	2.26277e-05	6.73449	5.77599	7.21335	5.5846	7.27286	6.37558	7.15385	4.39813	LPC2	UniRef100_A0A0B2PGF3 Aspartic proteinase nepenthesin-1 n=2 Tax=Soja TaxID=1462606 RepID=A0A0B2PGF3_GLYSO	0	99.77	UniRef100_A0A0B2PGF3 Aspartic proteinase nepenthesin-1 n=2 Tax=Soja TaxID=1462606 RepID=A0A0B2PGF3_GLYSO	0	99.77	AT5G07030.1 | Symbols: | Eukaryotic aspartyl protease family protein | chr5:2183600-2185717 REVERSE LENGTH=455	0	98.18	GO:0006508 GO:0030163	proteolysis; protein catabolic process;	GO:0004190	aspartic-type endopeptidase activity;	GO:0005576 GO:0005618	extracellular region; cell wall	PF00026	Asp;	AT5G07030|MOJ9.20|MOJ9_20
Glyma.09G231900	3.83985	2.93162e-05	1.84535	3.48454	1.52876	3.40998	1.30076	2.20841	1.75676	5.21233	LPC1	UniRef100_C6SVJ5 PMEI domain-containing protein n=2 Tax=Soja TaxID=1462606 RepID=C6SVJ5_SOYBN	4e-149	99.52	UniRef100_C6SVJ5 PMEI domain-containing protein n=2 Tax=Soja TaxID=1462606 RepID=C6SVJ5_SOYBN	4e-149	99.52	AT5G62360.1 | Symbols: | Plant invertase/pectin methylesterase inhibitor superfamily protein | chr5:25040699-25041310 FORWARD LENGTH=203	1e-65	96.63	GO:0009827 GO:0043086	plant-type cell wall modification; negative regulation of catalytic activity;	GO:0004857	enzyme inhibitor activity;	GO:0005737 GO:0005886	cytoplasm; plasma membrane	PF04043	PMEI;	AT5G62360|PMEI13|pectin methyl-esterase inhibitor 13|MMI9.1|MMI9_1
Glyma.05G103200	-2.09244	4.01895e-05	5.67992	5.30529	6.25609	4.91929	6.18588	5.34262	6.3263	4.28428	LPC2	UniRef100_A0A445KM47 Subtilisin-like protease SBT1.7 isoform A n=2 Tax=Soja TaxID=1462606 RepID=A0A445KM47_GLYSO	0	99.87	UniRef100_A0A445KM47 Subtilisin-like protease SBT1.7 isoform A n=2 Tax=Soja TaxID=1462606 RepID=A0A445KM47_GLYSO	0	99.87	AT5G67360.1 | Symbols: ARA12 | Subtilase family protein | chr5:26872192-26874465 REVERSE LENGTH=757	0	99.6	GO:0006508 GO:0010214 GO:0048359 GO:0080001	proteolysis; seed coat development; mucilage metabolic process involved in seed coat development; mucilage extrusion from seed coat;	GO:0004252	serine-type endopeptidase activity;	GO:0005576 GO:0005618 GO:0048046 GO:0099503	extracellular region; cell wall; apoplast; secretory vesicle	PF05922 PF02225 PF00082	Inhibitor_I9; PA; Peptidase_S8;	AT5G67360|ARA12|SBT1.7|Subtilisin-like Serine protease 1.7|K8K14.8|K8K14_8
Glyma.17G238900	-2.26698	4.42634e-05	4.43956	3.81394	4.68365	3.74379	4.51278	4.39075	4.85452	2.77337	LPC2	UniRef100_I1MXL2 bHLH-MYC_N domain-containing protein n=2 Tax=Soja TaxID=1462606 RepID=I1MXL2_SOYBN	0	99.74	UniRef100_I1MXL2 bHLH-MYC_N domain-containing protein n=2 Tax=Soja TaxID=1462606 RepID=I1MXL2_SOYBN	0	99.74	AT1G60060.1 | Symbols: | Serine/threonine-protein kinase WNK (With No Lysine)-related | chr1:22139282-22141585 FORWARD LENGTH=386	4e-72	79.27	GO:0016310	phosphorylation;	GO:0016301	kinase activity;	GO:0005576 GO:0005634	extracellular region; nucleus	PF14215	bHLH-MYC_N;	AT1G60060|T2K10.11|T2K10_11
Glyma.12G187200	-3.63556	6.41963e-05	2.51761	1.9721	2.8445	1.81969	2.46079	2.55549	3.22821	0.715983	LPC2	UniRef100_A0A0B2RKK6 Uncharacterized protein n=2 Tax=Soja TaxID=1462606 RepID=A0A0B2RKK6_GLYSO	2e-72	99.12	UniRef100_A0A1S3VX74 uncharacterized protein LOC106779118 n=1 Tax=Vigna radiata var. radiata TaxID=3916 RepID=A0A1S3VX74_VIGRR	3e-29	99.12	AT5G06270.1 | Symbols: | unknown protein; FUNCTIONS IN: molecular_function unknown; INVOLVED IN: biological_process unknown; LOCATED IN: chloroplast; EXPRESSED IN: 21 plant structures; EXPRESSED DURING: 11 growth stages; BEST Arabidopsis thaliana protein match is: unknown protein (TAIR:AT3G11600.1); Has 1807 Blast hits to 1807 proteins in 277 species: Archae - 0; Bacteria - 0; Metazoa - 736; Fung…	1e-17	46.9	GO:0045892 GO:0080147	negative regulation of transcription, DNA-templated; root hair cell development;	GO:0005515	protein binding;	GO:0005634	nucleus	NA	NA	AT5G06270|GIR1|MHF15.21|MHF15_21
Glyma.03G221350	-3.23579	6.41963e-05	7.14717	5.30385	6.9917	5.79689	7.06234	7.20373	6.92106	3.68664	LPC2	UniRef100_I1JQU3 AMP-binding domain-containing protein n=1 Tax=Glycine max TaxID=3847 RepID=I1JQU3_SOYBN	0	56.83	UniRef100_I1JQU3 AMP-binding domain-containing protein n=1 Tax=Glycine max TaxID=3847 RepID=I1JQU3_SOYBN	0	56.83	AT2G47240.1 | Symbols: CER8, LACS1 | AMP-dependent synthetase and ligase family protein | chr2:19393835-19397616 FORWARD LENGTH=660	0	56.83	GO:0006631 GO:0010025 GO:0010143	fatty acid metabolic process; wax biosynthetic process; cutin biosynthetic process;	GO:0003996 GO:0004467 GO:0005524 GO:0031957 GO:0102391	acyl-CoA ligase activity; long-chain fatty acid-CoA ligase activity; ATP binding; very long-chain fatty acid-CoA ligase activity; decanoate-CoA ligase activity;	GO:0005634 GO:0005783	nucleus; endoplasmic reticulum	PF01553 PF00501	Acyltransferase; AMP-binding;	AT2G47240|CER8|LACS1|ECERIFERUM 8|LONG-CHAIN ACYL-COA SYNTHASE 1|T8I13.8
Glyma.07G082500	-1.94664	6.41963e-05	5.01188	5.00656	5.80181	4.37568	5.66088	4.57921	5.94273	4.07039	LPC2	UniRef100_I1KIL5 Abhydrolase_3 domain-containing protein n=2 Tax=Soja TaxID=1462606 RepID=I1KIL5_SOYBN	0	99.7	UniRef100_I1KIL5 Abhydrolase_3 domain-containing protein n=2 Tax=Soja TaxID=1462606 RepID=I1KIL5_SOYBN	0	99.7	AT2G45600.1 | Symbols: | alpha/beta-Hydrolases superfamily protein | chr2:18789799-18790788 FORWARD LENGTH=329	3e-118	97.91	GO:0009056	catabolic process;	GO:0016787 GO:0080030	hydrolase activity; methyl indole-3-acetate esterase activity;	GO:0005634	nucleus	PF07859	Abhydrolase_3;	AT2G45600|F17K2.13
Glyma.19G168700	-4.30678	7.16954e-05	2.57365	1.57381	2.68685	1.68322	2.57185	2.57485	2.80185	0.345764	LPC2	UniRef100_I1N9V7 Uncharacterized protein n=2 Tax=Soja TaxID=1462606 RepID=I1N9V7_SOYBN	0	99.87	UniRef100_A0A445LCQ7 Subtilisin-like protease SBT1.2 n=1 Tax=Glycine soja TaxID=3848 RepID=A0A445LCQ7_GLYSO	0	99.87	AT1G04110.1 | Symbols: SDD1 | Subtilase family protein | chr1:1061457-1063784 REVERSE LENGTH=775	0	98.7	GO:0006508 GO:0010103 GO:0042127	proteolysis; stomatal complex morphogenesis; regulation of cell population proliferation;	GO:0004252	serine-type endopeptidase activity;	GO:0005576 GO:0009897 GO:0048046	extracellular region; external side of plasma membrane; apoplast	PF05922 PF02225 PF00082	Inhibitor_I9; PA; Peptidase_S8;	AT1G04110|SDD1|AtSDD1|STOMATAL DENSITY AND DISTRIBUTION 1|F20D22.12|F20D22_12
Glyma.13G131400	-2.05002	7.16954e-05	4.85702	4.07538	5.00576	4.11271	4.97611	4.77762	5.03541	3.11535	LPC2	UniRef100_I1LYU4 Uncharacterized protein n=3 Tax=Glycine max TaxID=3847 RepID=I1LYU4_SOYBN	0	99.69	UniRef100_A0A0B2SVV8 Short-chain dehydrogenase TIC 32, chloroplastic n=1 Tax=Glycine soja TaxID=3848 RepID=A0A0B2SVV8_GLYSO	0	99.69	AT5G02540.1 | Symbols: | NAD(P)-binding Rossmann-fold superfamily protein | chr5:568609-570720 FORWARD LENGTH=331	2e-165	99.07	GO:0055114	oxidation-reduction process;	NA	NA	NA	NA	PF00106	adh_short;	AT5G02540|T22P11.130|T22P11_130
Glyma.03G008100	-2.63806	7.64469e-05	3.91425	3.11701	4.33147	2.94268	4.3225	3.64208	4.34044	1.89357	LPC2	UniRef100_I1JK67 Uncharacterized protein n=2 Tax=Soja TaxID=1462606 RepID=I1JK67_SOYBN	0	99.81	UniRef100_A0A4D6MQ85 Cytochrome P450 n=1 Tax=Vigna unguiculata TaxID=3917 RepID=A0A4D6MQ85_VIGUN	0	99.81	AT2G45970.1 | Symbols: CYP86A8, LCR | cytochrome P450, family 86, subfamily A, polypeptide 8 | chr2:18912548-18914161 REVERSE LENGTH=537	0	98.88	GO:0006631 GO:0055114	fatty acid metabolic process; oxidation-reduction process;	GO:0005506 GO:0018685 GO:0020037 GO:0070330	iron ion binding; alkane 1-monooxygenase activity; heme binding; aromatase activity;	GO:0005576 GO:0016021	extracellular region; integral component of membrane	PF00067	p450;	AT2G45970|CYP86A8|LCR|cytochrome P450, family 86, subfamily A, polypeptide 8|LACERATA|F4I18.5
Glyma.04G005100	-1.99698	8.91562e-05	6.04141	5.60985	6.70138	5.16819	6.82175	5.52119	6.58101	4.6387	LPC2	UniRef100_A0A445KTQ8 Uncharacterized protein n=2 Tax=Soja TaxID=1462606 RepID=A0A445KTQ8_GLYSO	0	99.7	UniRef100_A0A1S3U2R4 uncharacterized protein LOC106761266 n=1 Tax=Vigna radiata var. radiata TaxID=3916 RepID=A0A1S3U2R4_VIGRR	0	99.7	AT2G16630.1 | Symbols: | Pollen Ole e 1 allergen and extensin family protein | chr2:7209286-7210872 FORWARD LENGTH=359	6e-103	97.9	GO:0010374	stomatal complex development;	NA	NA	GO:0005576	extracellular region	PF01190	Pollen_Ole_e_I;	AT2G16630|FOCL1|FUSED OUTER CUTICULAR LEDGE1|T24I21.4|T24I21_4
Glyma.07G046033	-2.12111	8.99227e-05	4.04647	4.15964	4.81085	3.5255	4.46975	3.76429	5.15196	3.16732	LPC2	UniRef100_A0A445JSB2 Pectinesterase n=1 Tax=Glycine soja TaxID=3848 RepID=A0A445JSB2_GLYSO	0	99.83	UniRef100_A0A445JSB2 Pectinesterase n=1 Tax=Glycine soja TaxID=3848 RepID=A0A445JSB2_GLYSO	0	99.83	AT3G14310.1 | Symbols: ATPME3, PME3 | pectin methylesterase 3 | chr3:4772214-4775095 REVERSE LENGTH=592	0	96.33	GO:0009620 GO:0009624 GO:0042545 GO:0045490 GO:0050829	response to fungus; response to nematode; cell wall modification; pectin catabolic process; defense response to Gram-negative bacterium;	GO:0030599 GO:0045330 GO:0046910	pectinesterase activity; aspartyl esterase activity; pectinesterase inhibitor activity;	GO:0005618 GO:0005737 GO:0005829 GO:0005886 GO:0048046	cell wall; cytoplasm; cytosol; plasma membrane; apoplast	PF04043 PF01095	PMEI; Pectinesterase;	AT3G14310|ATPME3|PME3|OZS2|pectin methylesterase 3|OVERLY ZINC SENSITIVE 2|MLN21.10
Glyma.07G073500	2.28895	8.99227e-05	4.82943	5.16145	3.93481	5.81074	3.81091	5.50845	4.05871	6.26419	LPC1	UniRef100_K7L083 Uncharacterized protein n=1 Tax=Glycine max TaxID=3847 RepID=K7L083_SOYBN	0	99.84	UniRef100_UPI0003DEC86D uncharacterized protein LOC100790647 isoform X2 n=1 Tax=Glycine max TaxID=3847 RepID=UPI0003DEC86D	0	99.84	AT1G01770.1 | Symbols: | unknown protein; CONTAINS InterPro DOMAIN/s: Protein of unknown function DUF1446 (InterPro:IPR010839); Has 1597 Blast hits to 1509 proteins in 306 species: Archae - 4; Bacteria - 843; Metazoa - 22; Fungi - 131; Plants - 31; Viruses - 0; Other Eukaryotes - 566 (source: NCBI BLink). | chr1:278759-282490 FORWARD LENGTH=632	0	99.22	GO:0008150	biological process;	NA	NA	GO:0005634	nucleus	PF07287	AtuA;	AT1G01770|T1N6.18|T1N6_18
Glyma.13G029300	2.98211	8.99227e-05	3.75223	3.43195	2.59629	4.42076	3.09084	4.19316	2.10175	4.76215	LPC1	UniRef100_UPI00103B6C38 replication protein A 70 kDa DNA-binding subunit E-like isoform X1 n=1 Tax=Glycine soja TaxID=3848 RepID=UPI00103B6C38	0	99.77	UniRef100_UPI00103B6C38 replication protein A 70 kDa DNA-binding subunit E-like isoform X1 n=1 Tax=Glycine soja TaxID=3848 RepID=UPI00103B6C38	0	99.77	AT2G05642.1 | Symbols: | Nucleic acid-binding, OB-fold-like protein | chr2:2098253-2100867 REVERSE LENGTH=532	3e-11	96.76	GO:0008150	biological process;	GO:0003674	molecular function;	GO:0009507	chloroplast	PF08646	Rep_fac-A_C;	AT2G05642
Glyma.18G106400	-4.83082	9.38497e-05	2.91021	1.61745	2.5243	2.18473	2.15257	3.41531	2.89603	0.338872	LPC2	UniRef100_C6TLZ6 Uncharacterized protein n=2 Tax=Soja TaxID=1462606 RepID=C6TLZ6_SOYBN	0	99.63	UniRef100_UPI00101692BA protodermal factor 1-like isoform X1 n=1 Tax=Vigna unguiculata TaxID=3917 RepID=UPI00101692BA	5e-144	99.63	AT2G42840.1 | Symbols: PDF1 | protodermal factor 1 | chr2:17826327-17827426 REVERSE LENGTH=306	2e-62	57.2	NA	NA	NA	NA	GO:0005576 GO:0005634	extracellular region; nucleus	NA	NA	AT2G42840
Glyma.17G231000	-2.23459	9.62599e-05	7.49099	7.04116	8.26631	6.51087	8.38843	6.8927	8.14418	5.93813	LPC2	UniRef100_A0A0R0FHC2 Uncharacterized protein n=2 Tax=Soja TaxID=1462606 RepID=A0A0R0FHC2_SOYBN	4e-20	98.36	NA	NA	NA	NA	NA	NA	NA	NA	NA	NA	NA	NA	NA	NA	AT5G11740
Glyma.14G038500	5.73527	9.7554e-05	3.11858	3.61315	1.73264	4.62299	2.28553	3.67395	1.17975	6.04656	LPC1	UniRef100_K7M4T1 Cysteine proteinase inhibitor n=1 Tax=Glycine max TaxID=3847 RepID=K7M4T1_SOYBN	9e-128	99.46	UniRef100_K7M4T1 Cysteine proteinase inhibitor n=1 Tax=Glycine max TaxID=3847 RepID=K7M4T1_SOYBN	9e-128	99.46	AT3G12490.2 | Symbols: ATCYSB, ATCYS6, CYSB | cystatin B | chr3:3960523-3961876 REVERSE LENGTH=234	3e-25	47.03	GO:0006952 GO:0006972 GO:0006979 GO:0009409 GO:0009414	defense response; hyperosmotic response; response to oxidative stress; response to cold; response to water deprivation;	GO:0004869 GO:0005515 GO:0050897	cysteine-type endopeptidase inhibitor activity; protein binding; cobalt ion binding;	GO:0005576 GO:0005783 GO:0005829	extracellular region; endoplasmic reticulum; cytosol	PF16845	SQAPI;	AT3G12490|ATCYSB|ATCYS6|CYSB|cystatin B|ARABIDOPSIS THALIANA PHYTOCYSTATIN 6|T2E22.19
Glyma.10G043700	-2.26268	0.000103872	5.92735	5.51485	6.52432	5.11977	6.42433	5.59602	6.62431	4.4054	LPC2	UniRef100_A0A0B2PEJ6 Short-chain dehydrogenase TIC 32, chloroplastic n=2 Tax=Soja TaxID=1462606 RepID=A0A0B2PEJ6_GLYSO	0	99.69	UniRef100_A0A0B2PEJ6 Short-chain dehydrogenase TIC 32, chloroplastic n=2 Tax=Soja TaxID=1462606 RepID=A0A0B2PEJ6_GLYSO	0	99.69	AT2G37540.1 | Symbols: | NAD(P)-binding Rossmann-fold superfamily protein | chr2:15751695-15753820 REVERSE LENGTH=321	5e-163	98.77	GO:0009860	pollen tube growth;	NA	NA	GO:0005783	endoplasmic reticulum	PF00106	adh_short;	AT2G37540|F13M22.4|F13M22_4
Glyma.10G194000	-3.70003	0.000110278	2.73453	1.67065	2.78274	1.84486	2.71955	2.74452	2.84592	0.49537	LPC2	UniRef100_I1LCI8 UDP-glycosyltransferase 79A6 n=1 Tax=Glycine max TaxID=3847 RepID=FG2KO_SOYBN	0	99.78	UniRef100_I1LCI8 UDP-glycosyltransferase 79A6 n=1 Tax=Glycine max TaxID=3847 RepID=FG2KO_SOYBN	0	99.78	AT5G54010.1 | Symbols: | UDP-Glycosyltransferase superfamily protein | chr5:21919819-21921180 REVERSE LENGTH=453	1e-110	97.85	NA	NA	GO:0008194 GO:0016757 GO:0035251	UDP-glycosyltransferase activity; transferase activity, transferring glycosyl groups; UDP-glucosyltransferase activity;	GO:0009507 GO:0043231	chloroplast; intracellular membrane-bounded organelle	PF00201	UDPGT;	AT5G54010
Glyma.04G003200	-3.06326	0.00011967	5.28427	4.0264	5.22784	4.32312	4.95318	5.505	5.50249	2.5503	LPC2	UniRef100_A0A0R0K972 Uncharacterized protein n=2 Tax=Soja TaxID=1462606 RepID=A0A0R0K972_SOYBN	0	85.14	UniRef100_A0A1U8YNJ3 Plasma membrane intrinsic protein n=1 Tax=Vigna unguiculata TaxID=3917 RepID=A0A1U8YNJ3_VIGUN	0	85.14	AT4G35100.1 | Symbols: PIP3, PIP3A, PIP2;7, SIMIP | plasma membrane intrinsic protein 3 | chr4:16708672-16709958 FORWARD LENGTH=280	0	85.14	GO:0006833 GO:0009651 GO:0009737 GO:0055085	water transport; response to salt stress; response to abscisic acid; transmembrane transport;	GO:0003729 GO:0005515 GO:0015250	mRNA binding; protein binding; water channel activity;	GO:0005634 GO:0005773 GO:0005886 GO:0009506 GO:0016021 GO:0046658	nucleus; vacuole; plasma membrane; plasmodesma; integral component of membrane; anchored component of plasma membrane	PF00230	MIP;	AT4G35100|PIP3|PIP3A|PIP2;7|SIMIP|plasma membrane intrinsic protein 3|PLASMA MEMBRANE INTRINSIC PROTEIN 3A|PLASMA MEMBRANE INTRINSIC PROTEIN 2;7|T12J5.9|PLASMA MEMBRANE INTRINSIC PROTEIN 3
Glyma.06G123700	3.2299	0.000129918	2.46662	3.84164	1.87414	4.04063	1.38668	3.18658	2.36159	5.3217	LPC1	UniRef100_I1KAK6 Uncharacterized protein n=3 Tax=Soja TaxID=1462606 RepID=I1KAK6_SOYBN	2e-176	99.58	UniRef100_A0A2P5DSM8 NTF2-like domain containing protein n=1 Tax=Parasponia andersonii TaxID=3476 RepID=A0A2P5DSM8_PARAD	9e-128	99.58	AT1G78780.2 | Symbols: | pathogenesis-related family protein | chr1:29621447-29622431 REVERSE LENGTH=238	1e-84	94.12	GO:0008150	biological process;	GO:0003674	molecular function;	GO:0005737	cytoplasm	NA	NA	AT1G78780|F9K20.18|F9K20_18
Glyma.14G063900	-2.5087	0.000183194	3.62501	3.04142	4.50235	2.45626	4.88034	2.78811	4.12436	1.95847	LPC2	UniRef100_I1M803 Uncharacterized protein n=1 Tax=Glycine max TaxID=3847 RepID=I1M803_SOYBN	0	99.74	UniRef100_UPI000F7C763E uncharacterized protein LOC113847816 n=1 Tax=Abrus precatorius TaxID=3816 RepID=UPI000F7C763E	0	99.21	AT2G39870.1 | Symbols: | unknown protein; BEST Arabidopsis thaliana protein match is: unknown protein (TAIR:AT3G55690.1); Has 73 Blast hits to 71 proteins in 14 species: Archae - 0; Bacteria - 0; Metazoa - 2; Fungi - 2; Plants - 69; Viruses - 0; Other Eukaryotes - 0 (source: NCBI BLink). | chr2:16643697-16644950 FORWARD LENGTH=330	3e-20	97.38	GO:0008150	biological process;	GO:0003674	molecular function;	GO:0005575	cellular component	NA	NA	AT2G39870|T28M21.3|T28M21_3
Glyma.11G225400	-1.93057	0.000193307	3.90798	4.22867	4.54596	3.65415	3.95725	3.87513	5.13467	3.32268	LPC2	UniRef100_I1LML4 Uncharacterized protein n=1 Tax=Glycine max TaxID=3847 RepID=I1LML4_SOYBN	0	99.73	UniRef100_UPI001016973A uncharacterized protein LOC114164553 n=1 Tax=Vigna unguiculata TaxID=3917 RepID=UPI001016973A	3e-174	99.73	AT2G39870.1 | Symbols: | unknown protein; BEST Arabidopsis thaliana protein match is: unknown protein (TAIR:AT3G55690.1); Has 73 Blast hits to 71 proteins in 14 species: Archae - 0; Bacteria - 0; Metazoa - 2; Fungi - 2; Plants - 69; Viruses - 0; Other Eukaryotes - 0 (source: NCBI BLink). | chr2:16643697-16644950 FORWARD LENGTH=330	3e-18	89.56	GO:0008150	biological process;	GO:0003674	molecular function;	GO:0005575	cellular component	NA	NA	AT2G39870|T28M21.3|T28M21_3
Glyma.07G229500	2.83555	0.000206187	4.07558	3.36834	2.92752	4.42823	3.75203	4.29127	2.10301	4.63367	LPC1	UniRef100_C6T2L2 Uncharacterized protein n=3 Tax=Soja TaxID=1462606 RepID=C6T2L2_SOYBN	7e-106	99.5	UniRef100_UPI000F7C9277 probable calcium-binding protein CML45 n=1 Tax=Abrus precatorius TaxID=3816 RepID=UPI000F7C9277	8e-74	94.47	AT5G39670.1 | Symbols: | Calcium-binding EF-hand family protein | chr5:15883270-15883884 FORWARD LENGTH=204	2e-24	55.28	GO:1900425	negative regulation of defense response to bacterium;	GO:0005509	calcium ion binding;	GO:0005575	cellular component	PF13499	EF-hand_7;	AT5G39670|CML46|CALMODULIN-LIKE 46|MIJ24.17|MIJ24_17
Glyma.20G049800	-2.06756	0.000249556	5.66352	5.0183	6.10672	4.79278	6.19971	5.30605	6.01372	4.02288	LPC2	UniRef100_I1NE15 AAI domain-containing protein n=3 Tax=Soja TaxID=1462606 RepID=I1NE15_SOYBN	6e-173	99.6	UniRef100_I1NE15 AAI domain-containing protein n=3 Tax=Soja TaxID=1462606 RepID=I1NE15_SOYBN	6e-173	99.6	AT3G43720.1 | Symbols: | Bifunctional inhibitor/lipid-transfer protein/seed storage 2S albumin superfamily protein | chr3:15615549-15617099 REVERSE LENGTH=193	3e-27	63.45	GO:0042335	cuticle development;	NA	NA	GO:0005886 GO:0031225 GO:0046658	plasma membrane; anchored component of membrane; anchored component of plasma membrane	PF14368	LTP_2;	AT3G43720|LTPG2|glycosylphosphatidylinositol-anchored lipid protein transfer 2|T28A8.10
Glyma.13G059500	-1.96809	0.000249556	5.07757	4.10345	5.26197	4.15076	5.48047	4.80898	5.04347	3.16343	LPC2	UniRef100_A0A0B2PHZ0 Lamin-like protein n=2 Tax=Soja TaxID=1462606 RepID=A0A0B2PHZ0_GLYSO	6e-123	99.41	UniRef100_A0A0B2PHZ0 Lamin-like protein n=2 Tax=Soja TaxID=1462606 RepID=A0A0B2PHZ0_GLYSO	6e-123	99.41	AT5G15350.1 | Symbols: ENODL17, AtENODL17 | early nodulin-like protein 17 | chr5:4985184-4986154 REVERSE LENGTH=172	2e-69	95.88	NA	NA	GO:0009055	electron transfer activity;	GO:0005773 GO:0005886 GO:0009536 GO:0031225 GO:0046658	vacuole; plasma membrane; plastid; anchored component of membrane; anchored component of plasma membrane	PF02298	Cu_bind_like;	AT5G15350
Glyma.02G261900	-5.02436	0.000444832	0.919002	1.23276	1.77335	0.486531	1.25084	0.697775	2.29585	0.169666	LPC2	UniRef100_I1JID6 Uncharacterized protein n=1 Tax=Glycine max TaxID=3847 RepID=I1JID6_SOYBN	4e-150	99.52	UniRef100_A0A445LUE2 Abscisic acid receptor PYL5 n=1 Tax=Glycine soja TaxID=3848 RepID=A0A445LUE2_GLYSO	3e-149	99.52	AT5G05440.1 | Symbols: PYL5, RCAR8 | Polyketide cyclase/dehydrase and lipid transport superfamily protein | chr5:1609374-1609985 FORWARD LENGTH=203	1e-81	95.22	GO:0009738 GO:0080163	abscisic acid-activated signaling pathway; regulation of protein serine/threonine phosphatase activity;	GO:0004864 GO:0005515 GO:0010427 GO:0038023	protein phosphatase inhibitor activity; protein binding; abscisic acid binding; signaling receptor activity;	GO:0005634 GO:0005737 GO:0005886	nucleus; cytoplasm; plasma membrane	PF10604	Polyketide_cyc2;	AT5G05440|PYL5|RCAR8|AtPYL5|PYRABACTIN RESISTANCE 1-LIKE 5|regulatory component of ABA receptor 8|K18I23.25|K18I23_25
Glyma.09G070000	-2.98593	0.000444832	3.79475	3.25807	4.40797	2.87484	4.25415	3.48848	4.56178	1.95436	LPC2	UniRef100_I1L1Q6 Uncharacterized protein n=1 Tax=Glycine max TaxID=3847 RepID=I1L1Q6_SOYBN	0	99.87	UniRef100_A0A445IY61 Subtilisin-like protease SBT1.8 n=2 Tax=Glycine soja TaxID=3848 RepID=A0A445IY61_GLYSO	0	99.87	AT2G05920.1 | Symbols: | Subtilase family protein | chr2:2269831-2272207 REVERSE LENGTH=754	0	97.92	GO:0006508	proteolysis;	GO:0004252	serine-type endopeptidase activity;	GO:0005576 GO:0005618 GO:0005739 GO:0005794 GO:0009506	extracellular region; cell wall; mitochondrion; Golgi apparatus; plasmodesma	PF02225 PF05922 PF00082	PA; Inhibitor_I9; Peptidase_S8;	AT2G05920|SBT1.8|subtilase 1.8|T6P5.12|T6P5_12
Glyma.20G232200	-1.80917	0.000459349	5.71516	5.39676	6.31212	4.98286	6.35321	5.28979	6.27104	4.52248	LPC2	UniRef100_I1NIX5 HMA domain-containing protein n=2 Tax=Glycine max TaxID=3847 RepID=I1NIX5_SOYBN	0	99.81	UniRef100_I1NIX5 HMA domain-containing protein n=2 Tax=Glycine max TaxID=3847 RepID=I1NIX5_SOYBN	0	99.81	AT5G19090.1 | Symbols: | Heavy metal transport/detoxification superfamily protein | chr5:6387910-6389855 FORWARD LENGTH=587	9e-33	18.46	NA	NA	NA	NA	GO:0005576 GO:0005634 GO:0009506	extracellular region; nucleus; plasmodesma	PF00403	HMA;	AT5G19090
Glyma.06G103700	-2.6619	0.000543308	3.2677	2.78477	3.36314	2.805	2.78862	3.58709	3.93767	1.63186	LPC2	UniRef100_I1K9Z2 Uncharacterized protein n=1 Tax=Glycine max TaxID=3847 RepID=I1K9Z2_SOYBN	2e-167	99.57	UniRef100_A0A1S3U3K9 uncharacterized protein LOC106761565 n=1 Tax=Vigna radiata var. radiata TaxID=3916 RepID=A0A1S3U3K9_VIGRR	1e-114	99.57	AT1G78170.1 | Symbols: | unknown protein; BEST Arabidopsis thaliana protein match is: unknown protein (TAIR:AT1G22250.1); Has 66 Blast hits to 66 proteins in 11 species: Archae - 0; Bacteria - 0; Metazoa - 0; Fungi - 0; Plants - 66; Viruses - 0; Other Eukaryotes - 0 (source: NCBI BLink). | chr1:29414160-29414941 FORWARD LENGTH=221	2e-21	88.26	GO:0008150	biological process;	GO:0016874	ligase activity;	GO:0005634	nucleus	NA	NA	AT1G78170|T11I11.11|T11I11_11
Glyma.09G188800	-3.39175	0.00058173	6.26364	4.44555	5.84019	5.14793	5.51188	6.76481	6.16849	2.7226	LPC2	UniRef100_A0A0B2SMI0 Uncharacterized protein n=2 Tax=Soja TaxID=1462606 RepID=A0A0B2SMI0_GLYSO	1e-89	99.42	UniRef100_UPI000F7CC603 glycine-rich protein 23-like n=1 Tax=Abrus precatorius TaxID=3816 RepID=UPI000F7CC603	4e-08	16.37	NA	NA	NA	NA	NA	NA	NA	NA	NA	NA	NA	NA
Glyma.08G014200	-3.11535	0.00058173	3.78752	4.2251	5.07016	3.11148	4.45609	3.34182	5.68423	2.76598	LPC2	UniRef100_I1KPA1 Tubulin beta chain n=2 Tax=Soja TaxID=1462606 RepID=I1KPA1_SOYBN	0	99.78	UniRef100_I1KPA1 Tubulin beta chain n=2 Tax=Soja TaxID=1462606 RepID=I1KPA1_SOYBN	0	99.78	AT5G12250.1 | Symbols: TUB6 | beta-6 tubulin | chr5:3961317-3962971 REVERSE LENGTH=449	0	96.41	GO:0000226 GO:0000278 GO:0007017 GO:0009409	microtubule cytoskeleton organization; mitotic cell cycle; microtubule-based process; response to cold;	GO:0003924 GO:0005200 GO:0005525	GTPase activity; structural constituent of cytoskeleton; GTP binding;	GO:0005737 GO:0005874 GO:0005886 GO:0009536 GO:0015630	cytoplasm; microtubule; plasma membrane; plastid; microtubule cytoskeleton	PF03953 PF00091	Tubulin_C; Tubulin;	AT5G12250|TUB6|beta-6 tubulin|MXC9.21|MXC9_21
Glyma.20G210900	-1.9499	0.00060183	3.99327	3.21123	4.26114	3.15335	4.45721	3.68398	4.06508	2.35739	LPC2	UniRef100_I1NIB0 3-ketoacyl-CoA synthase n=1 Tax=Glycine max TaxID=3847 RepID=I1NIB0_SOYBN	0	99.81	UniRef100_I1NIB0 3-ketoacyl-CoA synthase n=1 Tax=Glycine max TaxID=3847 RepID=I1NIB0_SOYBN	0	99.81	AT2G26640.1 | Symbols: KCS11 | 3-ketoacyl-CoA synthase 11 | chr2:11330094-11331623 FORWARD LENGTH=509	0	95.56	GO:0006633 GO:0009409 GO:0009416	fatty acid biosynthetic process; response to cold; response to light stimulus;	GO:0102336 GO:0102337 GO:0102338 GO:0102756	3-oxo-arachidoyl-CoA synthase activity; 3-oxo-cerotoyl-CoA synthase activity; 3-oxo-lignoceronyl-CoA synthase activity; very-long-chain 3-ketoacyl-CoA synthase activity;	GO:0005737 GO:0016021	cytoplasm; integral component of membrane	PF08541 PF08392	ACP_syn_III_C; FAE1_CUT1_RppA;	AT2G26640|KCS11|3-ketoacyl-CoA synthase 11|F18A8.1|F18A8_1
Glyma.16G039800	2.24151	0.000636766	6.73001	6.50341	5.56089	7.48403	5.73387	7.3941	5.38792	7.61891	LPC1	UniRef100_K7MF41 Uncharacterized protein n=1 Tax=Glycine max TaxID=3847 RepID=K7MF41_SOYBN	0	99.8	UniRef100_UPI0003DED677 myb-like protein X isoform X2 n=1 Tax=Glycine max TaxID=3847 RepID=UPI0003DED677	0	99.8	NA	NA	NA	NA	NA	NA	NA	NA	NA	NA	NA	NA
Glyma.01G180366	-2.40854	0.000691509	5.50153	4.9594	5.76956	4.8534	5.30277	5.63403	6.23635	3.68245	LPC2	UniRef100_UPI0002336ED2 STS14 protein n=1 Tax=Glycine max TaxID=3847 RepID=UPI0002336ED2	1e-128	99.44	UniRef100_UPI0002336ED2 STS14 protein n=1 Tax=Glycine max TaxID=3847 RepID=UPI0002336ED2	1e-128	99.44	AT5G66590.1 | Symbols: | CAP (Cysteine-rich secretory proteins, Antigen 5, and Pathogenesis-related 1 protein) superfamily protein | chr5:26574255-26574812 FORWARD LENGTH=185	3e-61	79.89	GO:0008150	biological process;	GO:0003674	molecular function;	GO:0005576 GO:0005615	extracellular region; extracellular space	PF00188	CAP;	AT5G66590|K1F13.27|K1F13_27
Glyma.13G087800	-2.08378	0.00070421	4.39055	4.01676	5.00136	3.60287	4.98393	3.99496	5.01879	3.01474	LPC2	UniRef100_A0A445HCZ4 2,3-bisphosphoglycerate-dependent phosphoglycerate mutase isoform A n=2 Tax=Soja TaxID=1462606 RepID=A0A445HCZ4_GLYSO	0	96.85	UniRef100_A0A445HCZ4 2,3-bisphosphoglycerate-dependent phosphoglycerate mutase isoform A n=2 Tax=Soja TaxID=1462606 RepID=A0A445HCZ4_GLYSO	0	96.85	AT1G22170.1 | Symbols: | Phosphoglycerate mutase family protein | chr1:7826603-7828055 FORWARD LENGTH=334	3e-176	95.99	GO:0006096	glycolytic process;	GO:0004619	phosphoglycerate mutase activity;	GO:0009507	chloroplast	PF00300	His_Phos_1;	AT1G22170|F16L1.10|F16L1_10
Glyma.01G030900	-2.02508	0.00070421	6.6917	6.52904	7.44806	5.95649	7.35669	6.24838	7.53942	5.51865	LPC2	UniRef100_A0A445LY82 Polygalacturonase 1 beta-like protein 3 isoform A n=2 Tax=Soja TaxID=1462606 RepID=A0A445LY82_GLYSO	0	99.84	UniRef100_A0A445LY82 Polygalacturonase 1 beta-like protein 3 isoform A n=2 Tax=Soja TaxID=1462606 RepID=A0A445LY82_GLYSO	0	99.84	AT1G70370.1 | Symbols: PG2 | polygalacturonase 2 | chr1:26513003-26514998 REVERSE LENGTH=626	0	99.52	GO:0008150	biological process;	NA	NA	GO:0005576 GO:0005618 GO:0048046	extracellular region; cell wall; apoplast	PF03181	BURP;	AT1G70370|PG2|polygalacturonase 2|F17O7.9|F17O7_9
Glyma.10G064500	2.37798	0.00070421	2.98405	4.31365	2.91594	4.10222	2.64306	3.21138	3.18881	5.43849	LPC1	UniRef100_I1L958 Uncharacterized protein n=2 Tax=Glycine max TaxID=3847 RepID=I1L958_SOYBN	0	99.78	UniRef100_A0A445IIZ3 Sulfite exporter TauE/SafE family protein 4 isoform A n=1 Tax=Glycine soja TaxID=3848 RepID=A0A445IIZ3_GLYSO	0	99.78	AT2G36630.1 | Symbols: | Sulfite exporter TauE/SafE family protein | chr2:15352767-15355050 REVERSE LENGTH=459	0	98.28	GO:0016567	protein ubiquitination;	NA	NA	GO:0016021 GO:0031464	integral component of membrane; Cul4A-RING E3 ubiquitin ligase complex	PF01925	TauE;	AT2G36630|F13K3.3|F13K3_3
Glyma.05G010200	-2.63303	0.000719103	2.9155	2.79216	3.52028	2.33301	3.15032	2.75895	3.89023	1.69409	LPC2	UniRef100_I1K1D7 Uncharacterized protein n=2 Tax=Soja TaxID=1462606 RepID=I1K1D7_SOYBN	0	99.81	UniRef100_A0A445KHM1 Cytochrome P450 734A1 isoform B n=1 Tax=Glycine soja TaxID=3848 RepID=A0A445KHM1_GLYSO	0	97.69	AT2G26710.1 | Symbols: BAS1, CYP734A1, CYP72B1 | Cytochrome P450 superfamily protein | chr2:11380700-11383413 FORWARD LENGTH=520	0	99.23	GO:0009416 GO:0009741 GO:0010268 GO:0016131 GO:0040008 GO:0055114	response to light stimulus; response to brassinosteroid; brassinosteroid homeostasis; brassinosteroid metabolic process; regulation of growth; oxidation-reduction process;	GO:0004497 GO:0005506 GO:0008395 GO:0016705 GO:0020037	monooxygenase activity; iron ion binding; steroid hydroxylase activity; oxidoreductase activity, acting on paired donors, with incorporation or reduction of molecular oxygen; heme binding;	GO:0016021	integral component of membrane	PF00067	p450;	AT2G26710|BAS1|CYP734A1|CYP72B1|PHYB ACTIVATION TAGGED SUPPRESSOR 1|F18A8.8|F18A8_8
Glyma.09G185500	4.45037	0.000719103	0.912974	1.9746	0.381749	2.18726	0.237138	1.36353	0.52636	3.42285	LPC1	UniRef100_K7LEQ5 Uncharacterized protein n=4 Tax=Soja TaxID=1462606 RepID=K7LEQ5_SOYBN	1e-173	99.61	UniRef100_Q39876 Maturation-associated protein n=1 Tax=Glycine max TaxID=3847 RepID=Q39876_SOYBN	2e-150	88.98	NA	NA	NA	NA	NA	NA	NA	NA	NA	PF00257	Dehydrin;	NA
Glyma.06G128500	-1.81278	0.000765434	5.62828	5.45635	6.22452	5.01374	6.12003	5.30045	6.32901	4.58369	LPC2	UniRef100_I1KAS1 Pectinesterase n=2 Tax=Soja TaxID=1462606 RepID=I1KAS1_SOYBN	0	99.83	UniRef100_I1KAS1 Pectinesterase n=2 Tax=Soja TaxID=1462606 RepID=I1KAS1_SOYBN	0	99.83	AT3G49220.1 | Symbols: | Plant invertase/pectin methylesterase inhibitor superfamily | chr3:18249840-18253647 FORWARD LENGTH=598	0	99.66	GO:0010119 GO:0042545 GO:0045490	regulation of stomatal movement; cell wall modification; pectin catabolic process;	GO:0030599 GO:0045330 GO:0046910	pectinesterase activity; aspartyl esterase activity; pectinesterase inhibitor activity;	GO:0005886 GO:0009505 GO:0009507 GO:0016021	plasma membrane; plant-type cell wall; chloroplast; integral component of membrane	PF04043 PF01095	PMEI; Pectinesterase;	AT3G49220|PME34|Pectin Methylesterase 34|F2K15.80|F2K15_80
Glyma.17G048700	-2.1837	0.000882071	4.30321	3.94964	5.16975	3.32711	5.38127	3.5845	4.95824	2.94103	LPC2	UniRef100_A0A445G229 Subtilisin-like protease SBT1.8 n=1 Tax=Glycine soja TaxID=3848 RepID=A0A445G229_GLYSO	0	99.87	UniRef100_A0A445G229 Subtilisin-like protease SBT1.8 n=1 Tax=Glycine soja TaxID=3848 RepID=A0A445G229_GLYSO	0	99.87	AT2G05920.1 | Symbols: | Subtilase family protein | chr2:2269831-2272207 REVERSE LENGTH=754	0	98.67	GO:0006508	proteolysis;	GO:0004252	serine-type endopeptidase activity;	GO:0005576 GO:0005618 GO:0005739 GO:0005794 GO:0009506	extracellular region; cell wall; mitochondrion; Golgi apparatus; plasmodesma	PF02225 PF05922 PF00082	PA; Inhibitor_I9; Peptidase_S8;	AT2G05920|SBT1.8|subtilase 1.8|T6P5.12|T6P5_12
Glyma.05G246500	-1.82855	0.0010295	5.89713	5.37566	6.35746	5.11169	6.46204	5.52052	6.25289	4.49844	LPC2	UniRef100_I1K5B7 Methyltransf_11 domain-containing protein n=3 Tax=Soja TaxID=1462606 RepID=I1K5B7_SOYBN	0	99.8	UniRef100_I1K5B7 Methyltransf_11 domain-containing protein n=3 Tax=Soja TaxID=1462606 RepID=I1K5B7_SOYBN	0	99.8	AT3G18000.1 | Symbols: NMT1, XPL1, PEAMT | S-adenosyl-L-methionine-dependent methyltransferases superfamily protein | chr3:6154578-6157331 FORWARD LENGTH=491	0	99.59	GO:0006656 GO:0009555 GO:0009826 GO:0009860 GO:0010183 GO:0032259 GO:0042425 GO:0048528	phosphatidylcholine biosynthetic process; pollen development; unidimensional cell growth; pollen tube growth; pollen tube guidance; methylation; choline biosynthetic process; post-embryonic root development;	GO:0000234 GO:0008168	phosphoethanolamine N-methyltransferase activity; methyltransferase activity;	GO:0005737 GO:0005829	cytoplasm; cytosol	PF13489 PF08241 PF08241 PF13489	Methyltransf_23; Methyltransf_11; Methyltransf_11; Methyltransf_23;	AT3G18000|NMT1|XPL1|PEAMT|AtPMT1|PEAMT1|DPR2|N-METHYLTRANSFERASE 1|XIPOTL 1|Phosphoethanolamine methyltransferase1|MEB5.22|AT3G17990|S-adenosyl-L-methionine:phosphoethanolamine N-methyltransferase|S-ADENOSYLMETHIONINE:PHOSPHO-ETHANOLAMINE
Glyma.15G003800	3.21781	0.00104084	3.4216	2.77835	1.88574	4.13568	2.31576	4.15883	1.45573	4.10096	LPC1	UniRef100_A0A0R0FU83 Photosystem I reaction center subunit VIII n=1 Tax=Glycine max TaxID=3847 RepID=A0A0R0FU83_SOYBN	2e-14	97.14	UniRef100_A0A0R0FU83 Photosystem I reaction center subunit VIII n=1 Tax=Glycine max TaxID=3847 RepID=A0A0R0FU83_SOYBN	2e-14	97.14	ATCG00510.1 | Symbols: PSAI | photsystem I subunit I | chrC:59247-59360 FORWARD LENGTH=37	7e-15	91.43	NA	NA	NA	NA	GO:0009507 GO:0009522 GO:0009535 GO:0016021	chloroplast; photosystem I; chloroplast thylakoid membrane; integral component of membrane	PF00796	PSI_8;	ATCG00510
Glyma.09G025500	-5.05256	0.00113417	1.15469	0.914	1.50455	0.682252	1.26937	1.07824	1.73974	0.088264	LPC2	UniRef100_A0A0B2QNJ3 Protein POLLENLESS 3 isoform A n=4 Tax=Soja TaxID=1462606 RepID=A0A0B2QNJ3_GLYSO	0	99.83	UniRef100_A0A0B2QNJ3 Protein POLLENLESS 3 isoform A n=4 Tax=Soja TaxID=1462606 RepID=A0A0B2QNJ3_GLYSO	0	99.83	AT4G20900.1 | Symbols: MS5, TDM1 | Tetratricopeptide repeat (TPR)-like superfamily protein | chr4:11184103-11185844 REVERSE LENGTH=450	3e-102	45.85	GO:0007140 GO:0009556 GO:0051301 GO:0051321	male meiotic nuclear division; microsporogenesis; cell division; meiotic cell cycle;	NA	NA	GO:0005634	nucleus	PF00515	TPR_1;	AT4G20900|MS5|TDM1|MALE-STERILE 5|T13K14.60|T13K14_60
Glyma.13G173500	2.26435	0.00113417	5.12828	5.08241	4.04125	5.9612	4.11749	5.80215	3.96502	6.19979	LPC1	UniRef100_Q9SWR5 2-hydroxyisoflavanone synthase n=3 Tax=Soja TaxID=1462606 RepID=C93C1_SOYBN	0	99.81	UniRef100_Q9SWR5 2-hydroxyisoflavanone synthase n=3 Tax=Soja TaxID=1462606 RepID=C93C1_SOYBN	0	99.81	AT5G06900.1 | Symbols: CYP93D1 | cytochrome P450, family 93, subfamily D, polypeptide 1 | chr5:2136160-2137925 REVERSE LENGTH=507	2e-105	93.1	GO:0055114	oxidation-reduction process;	GO:0005506 GO:0016709 GO:0020037	iron ion binding; oxidoreductase activity, acting on paired donors, with incorporation or reduction of molecular oxygen, NAD(P)H as one donor, and incorporation of one atom of oxygen; heme binding;	GO:0016020 GO:0016021	membrane; integral component of membrane	PF00067	p450;	AT5G06900|CYP93D1|cytochrome P450, family 93, subfamily D, polypeptide 1|MOJ9.6|MOJ9_6
Glyma.13G173401	2.27239	0.00113417	4.87227	4.81526	3.7877	5.69432	3.87616	5.53635	3.69924	5.93128	LPC1	UniRef100_Q9SWR5 2-hydroxyisoflavanone synthase n=3 Tax=Soja TaxID=1462606 RepID=C93C1_SOYBN	0	99.81	UniRef100_Q9SWR5 2-hydroxyisoflavanone synthase n=3 Tax=Soja TaxID=1462606 RepID=C93C1_SOYBN	0	99.81	AT5G06900.1 | Symbols: CYP93D1 | cytochrome P450, family 93, subfamily D, polypeptide 1 | chr5:2136160-2137925 REVERSE LENGTH=507	2e-105	93.1	GO:0055114	oxidation-reduction process;	GO:0005506 GO:0016709 GO:0020037	iron ion binding; oxidoreductase activity, acting on paired donors, with incorporation or reduction of molecular oxygen, NAD(P)H as one donor, and incorporation of one atom of oxygen; heme binding;	GO:0016020 GO:0016021	membrane; integral component of membrane	PF00067	p450;	AT5G06900|CYP93D1|cytochrome P450, family 93, subfamily D, polypeptide 1|MOJ9.6|MOJ9_6
Glyma.07G257300	-1.69422	0.00119817	5.25197	5.06468	5.71412	4.73243	5.5453	5.05643	5.88294	4.24642	LPC2	UniRef100_I1KN92 HMA domain-containing protein n=3 Tax=Soja TaxID=1462606 RepID=I1KN92_SOYBN	0	99.8	UniRef100_I1KN92 HMA domain-containing protein n=3 Tax=Soja TaxID=1462606 RepID=I1KN92_SOYBN	0	99.8	AT3G06130.1 | Symbols: | Heavy metal transport/detoxification superfamily protein | chr3:1853048-1854673 REVERSE LENGTH=473	4e-45	21.38	GO:0030001	metal ion transport;	GO:0046872	metal ion binding;	GO:0005618 GO:0005737	cell wall; cytoplasm	PF00403	HMA;	AT3G06130|F28L1.7|F28L1_7
Glyma.12G119200	2.38383	0.0012258	4.10025	3.97105	2.94973	4.9173	3.0204	4.82014	2.87906	5.06304	LPC1	UniRef100_C6T0K0 Glutaredoxin domain-containing protein n=2 Tax=Soja TaxID=1462606 RepID=C6T0K0_SOYBN	9e-124	99.43	UniRef100_C6T0K0 Glutaredoxin domain-containing protein n=2 Tax=Soja TaxID=1462606 RepID=C6T0K0_SOYBN	9e-124	99.43	AT1G28480.1 | Symbols: GRX480, roxy19 | Thioredoxin superfamily protein | chr1:10013634-10014047 REVERSE LENGTH=137	4e-44	62.07	GO:0000122 GO:0009751 GO:0009863 GO:0009867 GO:0045454	negative regulation of transcription by RNA polymerase II; response to salicylic acid; salicylic acid mediated signaling pathway; jasmonic acid mediated signaling pathway; cell redox homeostasis;	GO:0005515 GO:0009055 GO:0015035	protein binding; electron transfer activity; protein disulfide oxidoreductase activity;	GO:0005634 GO:0005737	nucleus; cytoplasm	PF00462	Glutaredoxin;	AT1G28480|GRX480|ROXY19|GRXC9|F3M18.8|F3M18_8
Glyma.05G207500	-2.36249	0.00122707	4.46284	4.88053	5.54587	3.93057	5.06117	4.06395	6.03058	3.73049	LPC2	UniRef100_A0A0R0JYY8 Tubulin beta chain n=2 Tax=Soja TaxID=1462606 RepID=A0A0R0JYY8_SOYBN	0	99.78	UniRef100_A0A0R0JYY8 Tubulin beta chain n=2 Tax=Soja TaxID=1462606 RepID=A0A0R0JYY8_SOYBN	0	99.78	AT5G12250.1 | Symbols: TUB6 | beta-6 tubulin | chr5:3961317-3962971 REVERSE LENGTH=449	0	96.2	GO:0000226 GO:0000278 GO:0007017 GO:0009409	microtubule cytoskeleton organization; mitotic cell cycle; microtubule-based process; response to cold;	GO:0003924 GO:0005200 GO:0005525	GTPase activity; structural constituent of cytoskeleton; GTP binding;	GO:0005737 GO:0005874 GO:0005886 GO:0009536 GO:0015630	cytoplasm; microtubule; plasma membrane; plastid; microtubule cytoskeleton	PF03953 PF00091	Tubulin_C; Tubulin;	AT5G12250|TUB6|beta-6 tubulin|MXC9.21|MXC9_21
Glyma.13G321100	8.78513	0.00128214	0.610698	1.34058	0	1.68316	0	1.01783	0	2.68116	LPC1	UniRef100_I1MS82 Uncharacterized protein n=1 Tax=Glycine max TaxID=3847 RepID=I1MS82_SOYBN	0	99.82	UniRef100_A0A445ICZ8 Alpha-farnesene synthase n=1 Tax=Glycine soja TaxID=3848 RepID=A0A445ICZ8_GLYSO	0	99.82	AT4G16740.1 | Symbols: ATTPS03, TPS03 | terpene synthase 03 | chr4:9407856-9410877 FORWARD LENGTH=565	2e-125	96.31	GO:0009611 GO:0009625 GO:0009753 GO:0016106 GO:0080027	response to wounding; response to insect; response to jasmonic acid; sesquiterpenoid biosynthetic process; response to herbivore;	GO:0000287 GO:0034768 GO:0050551 GO:0052578 GO:0102701	magnesium ion binding; (E)-beta-ocimene synthase activity; myrcene synthase activity; alpha-farnesene synthase activity; tricyclene synthase activity;	GO:0005829 GO:0009507	cytosol; chloroplast	PF01397 PF03936	Terpene_synth; Terpene_synth_C;	AT4G16740|ATTPS03|TPS03|terpene synthase 03|DL4395W|FCAALL.18
Glyma.11G170300	2.92144	0.00129546	6.15097	6.60233	5.18848	7.28205	5.12315	6.83618	5.25381	7.95086	LPC1	UniRef100_A0A445I4G0 Asparagine synthetase [glutamine-hydrolyzing] n=2 Tax=Soja TaxID=1462606 RepID=A0A445I4G0_GLYSO	0	99.83	UniRef100_A0A445I4G0 Asparagine synthetase [glutamine-hydrolyzing] n=2 Tax=Soja TaxID=1462606 RepID=A0A445I4G0_GLYSO	0	99.83	AT3G47340.1 | Symbols: ASN1, DIN6, AT-ASN1 | glutamine-dependent asparagine synthase 1 | chr3:17438136-17441043 REVERSE LENGTH=584	0	98.28	GO:0006529 GO:0006541 GO:0009063 GO:0009416 GO:0009646 GO:0009744 GO:0009749 GO:0009750 GO:0043617 GO:0070981	asparagine biosynthetic process; glutamine metabolic process; cellular amino acid catabolic process; response to light stimulus; response to absence of light; response to sucrose; response to glucose; response to fructose; cellular response to sucrose starvation; L-asparagine biosynthetic process;	GO:0004066 GO:0005524	asparagine synthase (glutamine-hydrolyzing) activity; ATP binding;	GO:0005737 GO:0005829	cytoplasm; cytosol	PF12481 PF00733	DUF3700; Asn_synthase;	AT3G47340|ASN1|DIN6|AT-ASN1|glutamine-dependent asparagine synthase 1|DARK INDUCIBLE 6|ARABIDOPSIS THALIANA GLUTAMINE-DEPENDENT ASPARAGINE SYNTHASE 1|T21L8.90|GLUTAMINE-DEPENDENT ASPARAGINE SYNTHETASE
Glyma.11G253900	-2.08034	0.00140605	4.23029	4.20709	5.28745	3.366	5.39261	3.45542	5.18229	3.23188	LPC2	UniRef100_C6TMD1 Xyloglucan endotransglucosylase/hydrolase n=1 Tax=Glycine max TaxID=3847 RepID=C6TMD1_SOYBN	0	99.64	UniRef100_C6TMD1 Xyloglucan endotransglucosylase/hydrolase n=1 Tax=Glycine max TaxID=3847 RepID=C6TMD1_SOYBN	0	99.64	AT3G23730.1 | Symbols: XTH16 | xyloglucan endotransglucosylase/hydrolase 16 | chr3:8550222-8551248 FORWARD LENGTH=291	1e-158	96.39	GO:0010411 GO:0042546 GO:0071555	xyloglucan metabolic process; cell wall biogenesis; cell wall organization;	GO:0004553 GO:0016762	hydrolase activity, hydrolyzing O-glycosyl compounds; xyloglucan:xyloglucosyl transferase activity;	GO:0005576 GO:0005618 GO:0048046	extracellular region; cell wall; apoplast	PF06955 PF00722	XET_C; Glyco_hydro_16;	AT3G23730|XTH16|xyloglucan endotransglucosylase/hydrolase 16|MYM9.11
Glyma.20G083800	-1.71555	0.00148211	4.97823	4.40904	5.30681	4.26001	5.39686	4.69914	5.21676	3.60132	LPC2	UniRef100_A0A368RZS7 Histone H4 n=1 Tax=Setaria italica TaxID=4555 RepID=A0A368RZS7_SETIT	2e-67	99.04	UniRef100_A0A368RZS7 Histone H4 n=1 Tax=Setaria italica TaxID=4555 RepID=A0A368RZS7_SETIT	2e-67	99.04	AT5G59970.1 | Symbols: | Histone superfamily protein | chr5:24146352-24146663 REVERSE LENGTH=103	2e-68	99.04	NA	NA	GO:0005515 GO:0046982	protein binding; protein heterodimerization activity;	GO:0005634 GO:0005773 GO:0009536	nucleus; vacuole; plastid	PF15511	CENP-T_C;	AT5G59970
Glyma.19G184300	-1.69404	0.00148211	4.40903	4.23343	5.10827	3.70916	5.1914	3.88746	5.02513	3.44172	LPC2	UniRef100_I1NAB2 Uncharacterized protein n=2 Tax=Soja TaxID=1462606 RepID=I1NAB2_SOYBN	0	99.93	UniRef100_A0A4D6MCZ7 ATP-binding cassette n=1 Tax=Vigna unguiculata TaxID=3917 RepID=A0A4D6MCZ7_VIGUN	0	99.93	AT2G36910.1 | Symbols: ATPGP1, PGP1, ABCB1 | ATP binding cassette subfamily B1 | chr2:15502162-15507050 FORWARD LENGTH=1286	0	94.63	GO:0008361 GO:0009624 GO:0009637 GO:0009639 GO:0009640 GO:0009733 GO:0009734 GO:0009926 GO:0009958 GO:0010315 GO:0043481 GO:0048443 GO:0055085	regulation of cell size; response to nematode; response to blue light; response to red or far red light; photomorphogenesis; response to auxin; auxin-activated signaling pathway; auxin polar transport; positive gravitropism; auxin efflux; anthocyanin accumulation in tissues in response to UV light; stamen development; transmembrane transport;	GO:0005515 GO:0005524 GO:0010328 GO:0010329 GO:0016887 GO:0042626	protein binding; ATP binding; auxin influx transmembrane transporter activity; auxin efflux transmembrane transporter activity; ATPase activity; ATPase-coupled transmembrane transporter activity;	GO:0005634 GO:0005783 GO:0005886 GO:0009506 GO:0016021	nucleus; endoplasmic reticulum; plasma membrane; plasmodesma; integral component of membrane	PF00005 PF00664	ABC_tran; ABC_membrane;	AT2G36910|ATPGP1|PGP1|ABCB1|ARABIDOPSIS THALIANA P GLYCOPROTEIN1|P-GLYCOPROTEIN 1|ATP-binding cassette B1|T1J8.9|T1J8_9
Glyma.07G088000	-2.81286	0.00154258	5.04392	3.78148	4.83368	4.20217	4.52038	5.39295	5.14697	2.41599	LPC2	UniRef100_A0A445JUD0 Uncharacterized protein n=2 Tax=Soja TaxID=1462606 RepID=A0A445JUD0_GLYSO	1e-82	99.35	UniRef100_A0A1S3TKE2 glycine-rich cell wall structural protein n=1 Tax=Vigna radiata var. radiata TaxID=3916 RepID=A0A1S3TKE2_VIGRR	4e-07	28.76	NA	NA	NA	NA	NA	NA	NA	NA	NA	NA	NA	NA
Glyma.13G300400	-4.63984	0.00155362	1.34154	1.16134	1.93925	0.719213	1.72604	1.08521	2.15245	0.170225	LPC2	UniRef100_K7M2R6 Uncharacterized protein n=2 Tax=Soja TaxID=1462606 RepID=K7M2R6_SOYBN	7e-44	98.57	UniRef100_UPI000F7C95CC uncharacterized protein LOC113856329 n=1 Tax=Abrus precatorius TaxID=3816 RepID=UPI000F7C95CC	3e-40	98.57	AT1G52855.1 | Symbols: | unknown protein; BEST Arabidopsis thaliana protein match is: unknown protein (TAIR:AT3G15534.1); Has 35333 Blast hits to 34131 proteins in 2444 species: Archae - 798; Bacteria - 22429; Metazoa - 974; Fungi - 991; Plants - 531; Viruses - 0; Other Eukaryotes - 9610 (source: NCBI BLink). | chr1:19683137-19683343 REVERSE LENGTH=68	3e-34	97.14	GO:0008150	biological process;	GO:0003674	molecular function;	GO:0005576	extracellular region	NA	NA	AT1G52855
Glyma.08G043600	-2.73252	0.00155362	2.82715	2.14235	2.79411	2.30574	2.39648	3.11426	3.19174	1.09296	LPC2	UniRef100_I1KQ87 Endoglucanase n=2 Tax=Soja TaxID=1462606 RepID=I1KQ87_SOYBN	0	99.8	UniRef100_I1KQ87 Endoglucanase n=2 Tax=Soja TaxID=1462606 RepID=I1KQ87_SOYBN	0	99.8	AT1G70710.1 | Symbols: ATGH9B1, CEL1, GH9B1 | glycosyl hydrolase 9B1 | chr1:26659356-26662962 REVERSE LENGTH=492	0	98.58	GO:0010583 GO:0030245 GO:0042547	response to cyclopentenone; cellulose catabolic process; cell wall modification involved in multidimensional cell growth;	GO:0008810	cellulase activity;	GO:0005576 GO:0009507	extracellular region; chloroplast	PF00759	Glyco_hydro_9;	AT1G70710|ATGH9B1|CEL1|GH9B1|glycosyl hydrolase 9B1|CELLULASE 1|F5A18.11|F5A18_11
Glyma.20G211000	-2.28498	0.00155362	3.27953	2.55593	3.84192	2.25074	4.21036	2.65897	3.47347	1.6384	LPC2	UniRef100_I1NIB1 Uncharacterized protein n=2 Tax=Soja TaxID=1462606 RepID=I1NIB1_SOYBN	0	99.71	UniRef100_A0A445IP33 Protein EXORDIUM-like 5 n=1 Tax=Glycine soja TaxID=3848 RepID=A0A445IP33_GLYSO	0	99.71	AT2G17230.1 | Symbols: EXL5 | EXORDIUM like 5 | chr2:7494892-7495983 REVERSE LENGTH=363	3e-175	90.96	NA	NA	NA	NA	GO:0005576 GO:0005615 GO:0048046	extracellular region; extracellular space; apoplast	PF04674	Phi_1;	AT2G17230
Glyma.05G150400	-1.91654	0.00155362	4.88396	4.61875	5.3643	4.28753	5.19466	4.67683	5.53393	3.70358	LPC2	UniRef100_A0A0R0JVY2 Xyloglucan endotransglucosylase/hydrolase n=2 Tax=Soja TaxID=1462606 RepID=A0A0R0JVY2_SOYBN	0	99.65	UniRef100_A0A0R0JVY2 Xyloglucan endotransglucosylase/hydrolase n=2 Tax=Soja TaxID=1462606 RepID=A0A0R0JVY2_SOYBN	0	99.65	AT3G23730.1 | Symbols: XTH16 | xyloglucan endotransglucosylase/hydrolase 16 | chr3:8550222-8551248 FORWARD LENGTH=291	7e-161	94.72	GO:0010411 GO:0042546 GO:0071555	xyloglucan metabolic process; cell wall biogenesis; cell wall organization;	GO:0004553 GO:0016762	hydrolase activity, hydrolyzing O-glycosyl compounds; xyloglucan:xyloglucosyl transferase activity;	GO:0005576 GO:0005618 GO:0048046	extracellular region; cell wall; apoplast	PF06955 PF00722	XET_C; Glyco_hydro_16;	AT3G23730|XTH16|xyloglucan endotransglucosylase/hydrolase 16|MYM9.11
Glyma.10G179400	-1.71693	0.00155362	6.22821	5.44933	6.44331	5.43302	6.60281	5.97847	6.28382	4.61485	LPC2	UniRef100_A0A0B2R7U2 3-ketoacyl-CoA synthase n=2 Tax=Soja TaxID=1462606 RepID=A0A0B2R7U2_GLYSO	0	99.81	UniRef100_A0A0B2R7U2 3-ketoacyl-CoA synthase n=2 Tax=Soja TaxID=1462606 RepID=A0A0B2R7U2_GLYSO	0	99.81	AT2G26640.1 | Symbols: KCS11 | 3-ketoacyl-CoA synthase 11 | chr2:11330094-11331623 FORWARD LENGTH=509	0	95.56	GO:0006633 GO:0009409 GO:0009416	fatty acid biosynthetic process; response to cold; response to light stimulus;	GO:0102336 GO:0102337 GO:0102338 GO:0102756	3-oxo-arachidoyl-CoA synthase activity; 3-oxo-cerotoyl-CoA synthase activity; 3-oxo-lignoceronyl-CoA synthase activity; very-long-chain 3-ketoacyl-CoA synthase activity;	GO:0005737 GO:0016021	cytoplasm; integral component of membrane	PF08541 PF08392	ACP_syn_III_C; FAE1_CUT1_RppA;	AT2G26640|KCS11|3-ketoacyl-CoA synthase 11|F18A8.1|F18A8_1
Glyma.06G270400	2.36057	0.00155362	3.56675	3.78825	2.56811	4.54286	2.42685	4.32669	2.70938	4.86712	LPC1	UniRef100_I1KEH4 Tyrosinase_Cu-bd domain-containing protein n=1 Tax=Glycine max TaxID=3847 RepID=I1KEH4_SOYBN	0	99.83	UniRef100_I1KEH4 Tyrosinase_Cu-bd domain-containing protein n=1 Tax=Glycine max TaxID=3847 RepID=I1KEH4_SOYBN	0	99.83	NA	NA	NA	NA	NA	NA	NA	NA	NA	PF12142 PF00264 PF12143	PPO1_DWL; Tyrosinase; PPO1_KFDV;	NA
Glyma.11G171400	2.6169	0.00155362	7.17437	7.55081	6.16471	8.28325	5.96434	7.98105	6.36508	8.73655	LPC1	UniRef100_I1LLM2 Asparagine synthetase [glutamine-hydrolyzing] n=1 Tax=Glycine max TaxID=3847 RepID=I1LLM2_SOYBN	0	99.83	UniRef100_I1LLM2 Asparagine synthetase [glutamine-hydrolyzing] n=1 Tax=Glycine max TaxID=3847 RepID=I1LLM2_SOYBN	0	99.83	AT3G47340.1 | Symbols: ASN1, DIN6, AT-ASN1 | glutamine-dependent asparagine synthase 1 | chr3:17438136-17441043 REVERSE LENGTH=584	0	98.28	GO:0006529 GO:0006541 GO:0009063 GO:0009416 GO:0009646 GO:0009744 GO:0009749 GO:0009750 GO:0043617 GO:0070981	asparagine biosynthetic process; glutamine metabolic process; cellular amino acid catabolic process; response to light stimulus; response to absence of light; response to sucrose; response to glucose; response to fructose; cellular response to sucrose starvation; L-asparagine biosynthetic process;	GO:0004066 GO:0005524	asparagine synthase (glutamine-hydrolyzing) activity; ATP binding;	GO:0005737 GO:0005829	cytoplasm; cytosol	PF12481 PF00733 PF13537 PF00733	DUF3700; Asn_synthase; GATase_7; Asn_synthase;	AT3G47340|ASN1|DIN6|AT-ASN1|glutamine-dependent asparagine synthase 1|DARK INDUCIBLE 6|ARABIDOPSIS THALIANA GLUTAMINE-DEPENDENT ASPARAGINE SYNTHASE 1|T21L8.90|GLUTAMINE-DEPENDENT ASPARAGINE SYNTHETASE
Glyma.17G067200	5.66111	0.00155362	1.94434	1.84143	0.748432	2.81874	1.26318	2.39845	0.233683	3.44918	LPC1	UniRef100_K7MK91 PBPe domain-containing protein n=2 Tax=Soja TaxID=1462606 RepID=K7MK91_SOYBN	0	99.79	UniRef100_K7MK91 PBPe domain-containing protein n=2 Tax=Soja TaxID=1462606 RepID=K7MK91_SOYBN	0	99.79	AT5G11210.1 | Symbols: ATGLR2.5, GLR2.5 | glutamate receptor 2.5 | chr5:3571214-3574537 REVERSE LENGTH=829	5e-91	91.67	GO:0006874 GO:0007186 GO:0009416	cellular calcium ion homeostasis; G protein-coupled receptor signaling pathway; response to light stimulus;	GO:0004930 GO:0005217 GO:0015276 GO:0038023	G protein-coupled receptor activity; intracellular ligand-gated ion channel activity; ligand-gated ion channel activity; signaling receptor activity;	GO:0005886 GO:0016021	plasma membrane; integral component of membrane	PF00497 PF00060	SBP_bac_3; Lig_chan;	AT5G11210|ATGLR2.5|GLR2.5|ARABIDOPSIS THALIANA GLU|glutamate receptor 2.5|F2I11.100|F2I11_100
Glyma.20G158500	8.4408	0.00161614	0.769707	1.14953	0.306455	1.44416	0.612909	0.874239	0	2.29905	LPC1	UniRef100_I1NGT2 Uncharacterized protein n=1 Tax=Glycine max TaxID=3847 RepID=I1NGT2_SOYBN	0	99.81	UniRef100_A0A0B2QYM2 Low-temperature-induced 65 kDa protein n=1 Tax=Glycine soja TaxID=3848 RepID=A0A0B2QYM2_GLYSO	0	99.81	AT5G52300.1 | Symbols: RD29B, LTI65 | CAP160 protein | chr5:21237205-21239404 FORWARD LENGTH=619	1e-21	57.51	GO:0006950 GO:0009409 GO:0009414 GO:0009651 GO:0009737 GO:0009738 GO:0010150	response to stress; response to cold; response to water deprivation; response to salt stress; response to abscisic acid; abscisic acid-activated signaling pathway; leaf senescence;	GO:0003674	molecular function;	GO:0005737	cytoplasm	NA	NA	AT5G52300|RD29B|LTI65|RESPONSIVE TO DESICCATION 29B|LOW-TEMPERATURE-INDUCED 65|K24M7.3|K24M7_3
Glyma.20G081000	-1.7122	0.00171981	4.82535	4.2347	5.04497	4.17713	5.05525	4.67209	5.0347	3.43469	LPC2	UniRef100_A0A0B2P7Y4 Uncharacterized protein n=2 Tax=Soja TaxID=1462606 RepID=A0A0B2P7Y4_GLYSO	8e-153	99.56	UniRef100_UPI000F7C3D6E uncharacterized protein LOC113873103 n=1 Tax=Abrus precatorius TaxID=3816 RepID=UPI000F7C3D6E	3e-126	99.56	AT4G13540.1 | Symbols: | unknown protein; INVOLVED IN: N-terminal protein myristoylation; BEST Arabidopsis thaliana protein match is: unknown protein (TAIR:AT3G23930.1); Has 4658 Blast hits to 3455 proteins in 431 species: Archae - 39; Bacteria - 387; Metazoa - 1842; Fungi - 436; Plants - 133; Viruses - 38; Other Eukaryotes - 1783 (source: NCBI BLink). | chr4:7869896-7870604 FORWARD LENGTH=210	2e-34	71.18	GO:0061692 GO:0120196	cellular detoxification of hydrogen peroxide; negative regulation of anther dehiscence;	NA	NA	GO:0005737 GO:0005777	cytoplasm; peroxisome	NA	NA	AT4G13540|ADR|ANTHER DEHISCENCE REPRESSOR|T6G15.90|T6G15_90
Glyma.07G139300	2.02783	0.00205366	2.64923	4.34417	3.10537	3.64027	2.85164	2.51429	3.3591	5.32924	LPC1	UniRef100_I1KK51 Uncharacterized protein n=3 Tax=Soja TaxID=1462606 RepID=I1KK51_SOYBN	6e-102	99.32	UniRef100_A0A1S3TFQ6 uncharacterized protein LOC106755017 isoform X1 n=1 Tax=Vigna radiata var. radiata TaxID=3916 RepID=A0A1S3TFQ6_VIGRR	6e-74	99.32	AT5G02020.1 | Symbols: SIS | Encodes a protein involved in salt tolerance, names SIS (Salt Induced Serine rich). | chr5:386557-387921 REVERSE LENGTH=149	3e-25	99.32	GO:0009651	response to salt stress;	GO:0016874	ligase activity;	GO:0005634	nucleus	NA	NA	AT5G02020|SIS|Salt Induced Serine rich|T7H20.70|T7H20_70
Glyma.07G261600	-1.63135	0.00207005	5.71203	4.96305	5.78067	5.05794	5.81332	5.64451	5.74802	4.17808	LPC2	UniRef100_A0A445K1Y5 Glucan endo-1,3-beta-glucosidase 1 isoform A n=2 Tax=Soja TaxID=1462606 RepID=A0A445K1Y5_GLYSO	0	99.81	UniRef100_A0A445K1Y5 Glucan endo-1,3-beta-glucosidase 1 isoform A n=2 Tax=Soja TaxID=1462606 RepID=A0A445K1Y5_GLYSO	0	99.81	AT1G11820.2 | Symbols: | O-Glycosyl hydrolases family 17 protein | chr1:3991144-3993327 REVERSE LENGTH=511	0	88.55	GO:0005975 GO:0006952	carbohydrate metabolic process; defense response;	GO:0042973	glucan endo-1,3-beta-D-glucosidase activity;	GO:0005576 GO:0046658	extracellular region; anchored component of plasma membrane	PF07983 PF00332	X8; Glyco_hydro_17;	AT1G11820|F25C20.1
Glyma.08G319200	-2.04739	0.00219426	5.80853	4.86709	5.79824	5.06361	5.71766	5.86911	5.87882	3.85536	LPC2	UniRef100_K7LA64 Uncharacterized protein n=2 Tax=Soja TaxID=1462606 RepID=K7LA64_SOYBN	3e-76	99.42	UniRef100_UPI001016E0DC glycine-rich cell wall structural protein n=1 Tax=Vigna unguiculata TaxID=3917 RepID=UPI001016E0DC	4e-15	23.7	NA	NA	NA	NA	NA	NA	NA	NA	NA	NA	NA	NA
Glyma.08G116900	4.56624	0.00233192	4.3387	3.9061	2.25205	5.66194	2.53949	5.53817	1.96461	5.8476	LPC1	UniRef100_C6TKC0 Uncharacterized protein n=1 Tax=Glycine max TaxID=3847 RepID=C6TKC0_SOYBN	0	99.72	UniRef100_A0A445JDB9 P34 probable thiol protease n=1 Tax=Glycine soja TaxID=3848 RepID=A0A445JDB9_GLYSO	0	99.72	AT5G43060.1 | Symbols: | Granulin repeat cysteine protease family protein | chr5:17269784-17272117 REVERSE LENGTH=463	6e-84	95.59	GO:0051603	proteolysis involved in cellular protein catabolic process;	GO:0004197 GO:0005515	cysteine-type endopeptidase activity; protein binding;	GO:0005576 GO:0005615 GO:0005764 GO:0005773 GO:0005783 GO:0005829 GO:0099503	extracellular region; extracellular space; lysosome; vacuole; endoplasmic reticulum; cytosol; secretory vesicle	PF08246 PF00112	Inhibitor_I29; Peptidase_C1;	AT5G43060|RD21B|esponsive to dehydration 21B|MMG4.7|MMG4_7
Glyma.08G028800	-4.65492	0.00241887	1.90266	1.2526	2.32072	1.04817	2.34841	1.6055	2.29302	0.212182	LPC2	UniRef100_C6TN49 Uncharacterized protein n=2 Tax=Soja TaxID=1462606 RepID=C6TN49_SOYBN	3e-112	99.37	UniRef100_A0A371FN39 Phospholipase A2-alpha n=1 Tax=Mucuna pruriens TaxID=157652 RepID=A0A371FN39_MUCPR	1e-97	99.37	AT2G06925.1 | Symbols: ATSPLA2-ALPHA, PLA2-ALPHA | Phospholipase A2 family protein | chr2:2842475-2843212 REVERSE LENGTH=148	5e-73	88.68	GO:0006644 GO:0016042 GO:0050482	phospholipid metabolic process; lipid catabolic process; arachidonic acid secretion;	GO:0004623 GO:0005509 GO:0005515 GO:0008289 GO:0102567 GO:0102568	phospholipase A2 activity; calcium ion binding; protein binding; lipid binding; phospholipase A2 activity (consuming 1,2-dipalmitoylphosphatidylcholine); phospholipase A2 activity consuming 1,2-dioleoylphosphatidylethanolamine);	GO:0005576 GO:0005634 GO:0005773 GO:0005794 GO:0031410	extracellular region; nucleus; vacuole; Golgi apparatus; cytoplasmic vesicle	NA	NA	AT2G06925|ATSPLA2-ALPHA|PLA2-ALPHA|PHOSPHOLIPASE A2-ALPHA
Glyma.04G010300	-2.16668	0.00265999	3.75127	3.4514	4.1757	3.17183	3.96449	3.60911	4.38691	2.51589	LPC2	UniRef100_Q0GPF7 BZIP transcription factor bZIP125 n=2 Tax=Soja TaxID=1462606 RepID=Q0GPF7_SOYBN	7e-111	99.36	UniRef100_Q0GPF7 BZIP transcription factor bZIP125 n=2 Tax=Soja TaxID=1462606 RepID=Q0GPF7_SOYBN	7e-111	99.36	AT4G34590.1 | Symbols: ATB2, GBF6, AtbZIP11, BZIP11 | G-box binding factor 6 | chr4:16522449-16522928 FORWARD LENGTH=159	1e-46	82.69	GO:0009744 GO:0017148 GO:0045893 GO:0080149	response to sucrose; negative regulation of translation; positive regulation of transcription, DNA-templated; sucrose induced translational repression;	GO:0003700 GO:0005515 GO:0043565 GO:0044212 GO:0046982	DNA-binding transcription factor activity; protein binding; sequence-specific DNA binding; transcription regulatory region DNA binding; protein heterodimerization activity;	GO:0005634	nucleus	PF00170	bZIP_1;	AT4G34590|ATB2|GBF6|AtbZIP11|BZIP11|G-box binding factor 6|Arabidopsis thaliana basic leucine-zipper 11|T4L20.170|T4L20_170
Glyma.01G129700	-2.53332	0.00277876	4.91705	3.58225	5.12034	3.68658	5.5112	4.52095	4.72948	2.43502	LPC2	UniRef100_C6T227 ACT domain-containing protein n=3 Tax=Soja TaxID=1462606 RepID=C6T227_SOYBN	3e-103	99.34	UniRef100_C6T227 ACT domain-containing protein n=3 Tax=Soja TaxID=1462606 RepID=C6T227_SOYBN	3e-103	99.34	AT2G40435.1 | Symbols: | BEST Arabidopsis thaliana protein match is: transcription regulators (TAIR:AT3G56220.1); Has 289 Blast hits to 289 proteins in 30 species: Archae - 0; Bacteria - 0; Metazoa - 0; Fungi - 0; Plants - 289; Viruses - 0; Other Eukaryotes - 0 (source: NCBI BLink). | chr2:16887048-16888407 FORWARD LENGTH=158	5e-50	96.03	GO:0008150	biological process;	GO:0003674	molecular function;	GO:0005575	cellular component	NA	NA	AT2G40435|T2P4.23
Glyma.13G005500	-3.78498	0.00279823	3.18846	2.72244	3.70129	2.40538	3.1234	3.23184	4.27919	1.16568	LPC2	UniRef100_I1LXM2 AAI domain-containing protein n=1 Tax=Glycine max TaxID=3847 RepID=I1LXM2_SOYBN	0	99.74	UniRef100_I1LXM2 AAI domain-containing protein n=1 Tax=Glycine max TaxID=3847 RepID=I1LXM2_SOYBN	0	99.74	AT3G22142.1 | Symbols: | Bifunctional inhibitor/lipid-transfer protein/seed storage 2S albumin superfamily protein | chr3:7803604-7808046 REVERSE LENGTH=1480	5e-56	89.35	NA	NA	NA	NA	GO:0005575	cellular component	PF14547	Hydrophob_seed;	AT3G22142
Glyma.20G152600	-2.49456	0.00286645	3.11243	3.06833	3.87924	2.46371	3.61512	2.7773	4.14335	1.99331	LPC2	UniRef100_I1NGM4 Uncharacterized protein n=2 Tax=Soja TaxID=1462606 RepID=I1NGM4_SOYBN	0	99.87	UniRef100_UPI00098DC539 subtilisin-like protease SBT1.3 n=1 Tax=Cajanus cajan TaxID=3821 RepID=UPI00098DC539	0	99.87	AT5G51750.1 | Symbols: ATSBT1.3, SBT1.3 | subtilase 1.3 | chr5:21020266-21022608 FORWARD LENGTH=780	0	98.98	GO:0006508	proteolysis;	GO:0004252	serine-type endopeptidase activity;	GO:0005576 GO:0048046	extracellular region; apoplast	PF02225 PF05922 PF00082	PA; Inhibitor_I9; Peptidase_S8;	AT5G51750|ATSBT1.3|SBT1.3|subtilase 1.3|MIO24.12|MIO24_12
Glyma.11G157000	-1.94316	0.00286645	4.16222	3.73375	4.56259	3.49915	4.50309	3.93497	4.62209	2.84542	LPC2	UniRef100_I1LLG3 Peptidase A1 domain-containing protein n=2 Tax=Soja TaxID=1462606 RepID=I1LLG3_SOYBN	0	99.77	UniRef100_I1LLG3 Peptidase A1 domain-containing protein n=2 Tax=Soja TaxID=1462606 RepID=I1LLG3_SOYBN	0	99.77	AT5G07030.1 | Symbols: | Eukaryotic aspartyl protease family protein | chr5:2183600-2185717 REVERSE LENGTH=455	0	98.41	GO:0006508 GO:0030163	proteolysis; protein catabolic process;	GO:0004190	aspartic-type endopeptidase activity;	GO:0005576 GO:0005618	extracellular region; cell wall	PF00026	Asp;	AT5G07030|MOJ9.20|MOJ9_20
Glyma.15G018100	-2.39436	0.00299012	5.0795	4.28536	5.27054	4.29135	5.06059	5.09211	5.48049	3.09022	LPC2	UniRef100_C6TJW9 Uncharacterized protein n=2 Tax=Soja TaxID=1462606 RepID=C6TJW9_SOYBN	5e-168	99.6	UniRef100_A0A0B2NU35 Aquaporin TIP2-1 n=1 Tax=Glycine soja TaxID=3848 RepID=A0A0B2NU35_GLYSO	7e-168	99.6	AT3G16240.1 | Symbols: DELTA-TIP, TIP2;1, DELTA-TIP1, AQP1, ATTIP2;1 | delta tonoplast integral protein | chr3:5505534-5506788 FORWARD LENGTH=250	7e-136	99.6	GO:0006833 GO:0015840 GO:0055085	water transport; urea transport; transmembrane transport;	GO:0008519 GO:0015200 GO:0015204 GO:0015250 GO:0042802	ammonium transmembrane transporter activity; methylammonium transmembrane transporter activity; urea transmembrane transporter activity; water channel activity; identical protein binding;	GO:0000326 GO:0005618 GO:0005773 GO:0005774 GO:0005794 GO:0005886 GO:0009505 GO:0009506 GO:0009705 GO:0009941 GO:0016021 GO:0042807	protein storage vacuole; cell wall; vacuole; vacuolar membrane; Golgi apparatus; plasma membrane; plant-type cell wall; plasmodesma; plant-type vacuole membrane; chloroplast envelope; integral component of membrane; central vacuole	PF00230	MIP;	AT3G16240|DELTA-TIP|TIP2;1|DELTA-TIP1|AQP1|ATTIP2;1|delta tonoplast integral protein|MYA6.10
Glyma.03G232700	1.82609	0.00315479	4.34982	4.54418	3.95824	4.81858	4.23445	4.42674	3.68202	5.40634	LPC1	UniRef100_C6TFV6 J domain-containing protein n=2 Tax=Soja TaxID=1462606 RepID=C6TFV6_SOYBN	1e-117	99.39	UniRef100_C6TFV6 J domain-containing protein n=2 Tax=Soja TaxID=1462606 RepID=C6TFV6_SOYBN	1e-117	99.39	AT1G56300.1 | Symbols: | Chaperone DnaJ-domain superfamily protein | chr1:21079022-21080168 REVERSE LENGTH=156	4e-69	93.9	GO:0010583 GO:1900034	response to cyclopentenone; regulation of cellular response to heat;	NA	NA	GO:0005634 GO:0005737	nucleus; cytoplasm	PF00226	DnaJ;	AT1G56300|DjC53|F14G9.9|F14G9_9
Glyma.20G182100	3.88791	0.00315479	2.02275	1.62119	1.21522	2.34753	1.99978	2.03806	0.430654	2.81173	LPC1	UniRef100_I1NHI0 Uncharacterized protein n=2 Tax=Soja TaxID=1462606 RepID=I1NHI0_SOYBN	2e-73	99.1	UniRef100_UPI000809D15A polygalacturonase-like n=1 Tax=Phaseolus angularis TaxID=3914 RepID=UPI000809D15A	2e-32	89.19	NA	NA	NA	NA	NA	NA	NA	NA	NA	NA	NA	NA
Glyma.03G040400	-4.49791	0.00315952	2.04769	1.61803	2.75928	1.13469	2.62349	1.66382	2.89507	0.341001	LPC2	UniRef100_C6TFC1 Non-specific lipid-transfer protein n=1 Tax=Glycine max TaxID=3847 RepID=C6TFC1_SOYBN	9e-81	99.19	UniRef100_C6TFC1 Non-specific lipid-transfer protein n=1 Tax=Glycine max TaxID=3847 RepID=C6TFC1_SOYBN	9e-81	99.19	AT2G38540.1 | Symbols: LP1, LTP1, ATLTP1 | lipid transfer protein 1 | chr2:16130418-16130893 FORWARD LENGTH=118	1e-34	98.37	GO:0006869 GO:0071555	lipid transport; cell wall organization;	GO:0005516 GO:0008289	calmodulin binding; lipid binding;	GO:0005576 GO:0005794 GO:0005886 GO:0009505 GO:0009534 GO:0016020 GO:0048046 GO:0099503	extracellular region; Golgi apparatus; plasma membrane; plant-type cell wall; chloroplast thylakoid; membrane; apoplast; secretory vesicle	PF00234	Tryp_alpha_amyl;	AT2G38540|LP1|LTP1|ATLTP1|AtLtpI-4|lipid transfer protein 1|ARABIDOPSIS THALIANA LIPID TRANSFER PROTEIN 1|T6A23.26|T6A23_26|LIPID TRANSFER PROTEIN 1
Glyma.19G218300	-2.72033	0.00315952	6.04739	4.96191	6.20636	5.05184	6.14355	5.98329	6.26917	3.65465	LPC2	UniRef100_I1NBE7 AMP-binding domain-containing protein n=2 Tax=Soja TaxID=1462606 RepID=I1NBE7_SOYBN	0	99.85	UniRef100_I1NBE7 AMP-binding domain-containing protein n=2 Tax=Soja TaxID=1462606 RepID=I1NBE7_SOYBN	0	99.85	AT2G47240.1 | Symbols: CER8, LACS1 | AMP-dependent synthetase and ligase family protein | chr2:19393835-19397616 FORWARD LENGTH=660	0	99.4	GO:0006631 GO:0010025 GO:0010143	fatty acid metabolic process; wax biosynthetic process; cutin biosynthetic process;	GO:0003996 GO:0004467 GO:0005524 GO:0031957 GO:0102391	acyl-CoA ligase activity; long-chain fatty acid-CoA ligase activity; ATP binding; very long-chain fatty acid-CoA ligase activity; decanoate-CoA ligase activity;	GO:0005634 GO:0005783	nucleus; endoplasmic reticulum	PF00501	AMP-binding;	AT2G47240|CER8|LACS1|ECERIFERUM 8|LONG-CHAIN ACYL-COA SYNTHASE 1|T8I13.8
Glyma.20G115900	-2.42651	0.00315952	2.85675	3.4307	3.97789	2.419	3.4064	2.49032	4.54939	2.31202	LPC2	UniRef100_I1NFJ1 Uncharacterized protein n=1 Tax=Glycine max TaxID=3847 RepID=I1NFJ1_SOYBN	1e-102	99.33	UniRef100_A0A1S3V5K3 uncharacterized protein LOC106771926 n=1 Tax=Vigna radiata var. radiata TaxID=3916 RepID=A0A1S3V5K3_VIGRR	2e-56	99.33	AT1G68500.1 | Symbols: | unknown protein; BEST Arabidopsis thaliana protein match is: unknown protein (TAIR:AT1G25422.1); Has 16 Blast hits to 16 proteins in 6 species: Archae - 0; Bacteria - 0; Metazoa - 0; Fungi - 0; Plants - 16; Viruses - 0; Other Eukaryotes - 0 (source: NCBI BLink). | chr1:25702041-25702322 FORWARD LENGTH=93	2e-10	30.87	NA	NA	NA	NA	GO:0005737	cytoplasm	NA	NA	AT1G68500
Glyma.11G133300	-5.81092	0.00320872	1.64363	0.872195	1.352	1.25978	0.997008	2.07471	1.707	0.037388	LPC2	UniRef100_I1LJV8 Aldehyde dehydrogenase n=2 Tax=Soja TaxID=1462606 RepID=I1LJV8_SOYBN	0	99.8	UniRef100_I1LJV8 Aldehyde dehydrogenase n=2 Tax=Soja TaxID=1462606 RepID=I1LJV8_SOYBN	0	99.8	AT4G36250.1 | Symbols: ALDH3F1 | aldehyde dehydrogenase 3F1 | chr4:17151029-17153381 FORWARD LENGTH=484	0	97.78	GO:0006081 GO:0055114	cellular aldehyde metabolic process; oxidation-reduction process;	GO:0004028 GO:0004029 GO:0043878	3-chloroallyl aldehyde dehydrogenase activity; aldehyde dehydrogenase (NAD+) activity; glyceraldehyde-3-phosphate dehydrogenase (NAD+) (non-phosphorylating) activity;	GO:0005737 GO:0005783 GO:0005886	cytoplasm; endoplasmic reticulum; plasma membrane	PF00171	Aldedh;	AT4G36250|ALDH3F1|aldehyde dehydrogenase 3F1|F23E13.140|F23E13_140
Glyma.06G067000	-2.05542	0.00325136	8.01798	7.52573	8.60105	7.15772	8.65741	7.5917	8.5447	6.50676	LPC2	UniRef100_I1K8T4 Hydrophob_seed domain-containing protein n=2 Tax=Soja TaxID=1462606 RepID=I1K8T4_SOYBN	1e-131	99.55	UniRef100_I1K8T4 Hydrophob_seed domain-containing protein n=2 Tax=Soja TaxID=1462606 RepID=I1K8T4_SOYBN	1e-131	99.55	AT2G45180.1 | Symbols: | Bifunctional inhibitor/lipid-transfer protein/seed storage 2S albumin superfamily protein | chr2:18626377-18626781 FORWARD LENGTH=134	3e-38	37.39	NA	NA	NA	NA	GO:0005576 GO:0009535	extracellular region; chloroplast thylakoid membrane	PF14547	Hydrophob_seed;	AT2G45180
Glyma.06G270500	1.79364	0.00328689	5.58579	6.35213	5.11707	6.57384	4.7669	6.13171	5.46725	7.23702	LPC1	UniRef100_A0A0B2SQJ8 Dynein light chain n=2 Tax=Soja TaxID=1462606 RepID=A0A0B2SQJ8_GLYSO	1e-74	99.09	UniRef100_A0A0B2SQJ8 Dynein light chain n=2 Tax=Soja TaxID=1462606 RepID=A0A0B2SQJ8_GLYSO	1e-74	99.09	AT4G27360.1 | Symbols: | Dynein light chain type 1 family protein | chr4:13694032-13694517 FORWARD LENGTH=103	3e-49	93.64	GO:0007017 GO:2000582	microtubule-based process; positive regulation of ATP-dependent microtubule motor activity, plus-end-directed;	GO:0045505 GO:0051959	dynein intermediate chain binding; dynein light intermediate chain binding;	GO:0005737 GO:0005874 GO:0030286	cytoplasm; microtubule; dynein complex	PF01221	Dynein_light;	AT4G27360|F27G19.12
Glyma.12G092900	-1.68758	0.00329107	4.14393	4.83896	5.09562	3.9386	4.53407	3.88384	5.65718	4.02074	LPC2	UniRef100_A0A0R0H3D0 Uncharacterized protein n=2 Tax=Soja TaxID=1462606 RepID=A0A0R0H3D0_SOYBN	0	99.64	UniRef100_UPI0010162B82 secoisolariciresinol dehydrogenase-like n=1 Tax=Vigna unguiculata TaxID=3917 RepID=UPI0010162B82	4e-156	99.64	AT2G47140.1 | Symbols: | NAD(P)-binding Rossmann-fold superfamily protein | chr2:19350970-19352059 REVERSE LENGTH=257	4e-81	91.61	GO:0055114	oxidation-reduction process;	GO:0016491	oxidoreductase activity;	GO:0005737	cytoplasm	PF13561	adh_short_C2;	AT2G47140|SDR5|AtSDR5|short-chain dehydrogenase reductase 5|F14M4.3
Glyma.03G223700	4.21952	0.00354032	3.46785	2.41626	2.01552	3.78845	3.06099	3.7391	0.97004	3.86248	LPC1	UniRef100_K7KGG6 Uncharacterized protein n=2 Tax=Soja TaxID=1462606 RepID=K7KGG6_SOYBN	4e-43	98.57	NA	NA	NA	NA	NA	NA	NA	NA	NA	NA	NA	NA	NA	NA	NA
Glyma.13G277000	1.98765	0.00356316	3.49698	4.44966	2.83135	4.79164	2.16041	4.38803	3.50228	5.39704	LPC1	UniRef100_C6T752 Uncharacterized protein n=2 Tax=Soja TaxID=1462606 RepID=C6T752_SOYBN	4e-101	99.32	UniRef100_A0A445HU73 Cytochrome P450 716A67 n=1 Tax=Glycine soja TaxID=3848 RepID=A0A445HU73_GLYSO	2e-98	97.95	AT1G53035.1 | Symbols: | unknown protein; FUNCTIONS IN: molecular_function unknown; INVOLVED IN: biological_process unknown; LOCATED IN: endomembrane system; EXPRESSED IN: 23 plant structures; EXPRESSED DURING: 13 growth stages; BEST Arabidopsis thaliana protein match is: unknown protein (TAIR:AT3G15358.1); Has 49 Blast hits to 49 proteins in 9 species: Archae - 0; Bacteria - 0; Metazoa - 0; Fung…	1e-65	97.95	GO:0008150	biological process;	GO:0003674	molecular function;	GO:0009507 GO:0016021	chloroplast; integral component of membrane	NA	NA	AT1G53035
Glyma.15G250100	3.33156	0.00356712	2.54662	2.45722	1.70991	3.14447	2.3308	2.6905	1.08902	3.82543	LPC1	UniRef100_A0A0R0G5P0 Uncharacterized protein n=1 Tax=Glycine max TaxID=3847 RepID=A0A0R0G5P0_SOYBN	0	99.67	UniRef100_UPI0007190C9B 9-cis-epoxycarotenoid dioxygenase NCED1, chloroplastic n=1 Tax=Glycine max TaxID=3847 RepID=UPI0007190C9B	0	99.67	AT3G14440.1 | Symbols: NCED3, ATNCED3, STO1, SIS7 | nine-cis-epoxycarotenoid dioxygenase 3 | chr3:4831678-4833477 REVERSE LENGTH=599	7e-177	99.35	GO:0006970 GO:0009414 GO:0009688 GO:0016121 GO:0042538 GO:0055114	response to osmotic stress; response to water deprivation; abscisic acid biosynthetic process; carotene catabolic process; hyperosmotic salinity response; oxidation-reduction process;	GO:0010436 GO:0045549 GO:0046872	carotenoid dioxygenase activity; 9-cis-epoxycarotenoid dioxygenase activity; metal ion binding;	GO:0009507 GO:0009535 GO:0009570	chloroplast; chloroplast thylakoid membrane; chloroplast stroma	PF03055	RPE65;	AT3G14440|NCED3|ATNCED3|STO1|SIS7|nine-cis-epoxycarotenoid dioxygenase 3|SALT TOLERANT 1|SUGAR INSENSITIVE 7|MOA2.4|9-CIS-EPOXYCAROTENOID DIOXYGENASE
Glyma.01G050100	-2.0628	0.00359959	4.44522	5.01318	5.39368	4.14082	4.79277	4.21351	5.99459	4.03178	LPC2	UniRef100_A0A445LZ49 Expansin n=3 Tax=Soja TaxID=1462606 RepID=A0A445LZ49_GLYSO	0	99.62	UniRef100_A0A445LZ49 Expansin n=3 Tax=Soja TaxID=1462606 RepID=A0A445LZ49_GLYSO	0	99.62	AT2G03090.1 | Symbols: ATEXPA15, EXP15, ATEXP15, ATHEXP ALPHA 1.3, EXPA15 | expansin A15 | chr2:917361-918554 REVERSE LENGTH=253	4e-153	96.96	GO:0006949 GO:0009664 GO:0009826 GO:0009828	syncytium formation; plant-type cell wall organization; unidimensional cell growth; plant-type cell wall loosening;	NA	NA	GO:0005576 GO:0005618 GO:0016020	extracellular region; cell wall; membrane	PF03330 PF01357	DPBB_1; Pollen_allerg_1;	AT2G03090|ATEXPA15|EXP15|ATEXP15|ATHEXP ALPHA 1.3|EXPA15|expansin A15|EXPANSIN 15|T17M13.26|T17M13_26
Glyma.09G285600	-4.03009	0.00381988	1.68417	1.78022	2.38269	1.20219	1.70364	1.67118	3.06175	0.498699	LPC2	UniRef100_A0A445J7J4 Protein ASPARTIC PROTEASE IN GUARD CELL 2 n=1 Tax=Glycine soja TaxID=3848 RepID=A0A445J7J4_GLYSO	0	99.78	UniRef100_A0A445J7J4 Protein ASPARTIC PROTEASE IN GUARD CELL 2 n=1 Tax=Glycine soja TaxID=3848 RepID=A0A445J7J4_GLYSO	0	99.78	AT3G20015.1 | Symbols: | Eukaryotic aspartyl protease family protein | chr3:6978746-6980158 REVERSE LENGTH=470	0	90.22	GO:0006508 GO:0030163	proteolysis; protein catabolic process;	GO:0003677 GO:0004190	DNA binding; aspartic-type endopeptidase activity;	GO:0005576	extracellular region	PF00026	Asp;	AT3G20015|MZE19.7
Glyma.13G110800	-1.70601	0.00385851	5.3237	5.11781	5.94451	4.66234	5.94246	4.9112	5.94656	4.28906	LPC2	UniRef100_I1LY64 Uncharacterized protein n=1 Tax=Glycine max TaxID=3847 RepID=I1LY64_SOYBN	0	99.87	UniRef100_A0A445HEC3 Subtilisin-like protease SBT1.8 n=1 Tax=Glycine soja TaxID=3848 RepID=A0A445HEC3_GLYSO	0	99.87	AT2G05920.1 | Symbols: | Subtilase family protein | chr2:2269831-2272207 REVERSE LENGTH=754	0	99.07	GO:0006508	proteolysis;	GO:0004252	serine-type endopeptidase activity;	GO:0005576 GO:0005618 GO:0005739 GO:0005794 GO:0009506	extracellular region; cell wall; mitochondrion; Golgi apparatus; plasmodesma	PF05922 PF02225 PF00082	Inhibitor_I9; PA; Peptidase_S8;	AT2G05920|SBT1.8|subtilase 1.8|T6P5.12|T6P5_12
Glyma.02G174800	-1.70292	0.00385851	5.6857	5.65154	6.47545	5.02657	6.46786	5.16426	6.48305	4.82002	LPC2	UniRef100_K7K948 BHLH domain-containing protein n=2 Tax=Soja TaxID=1462606 RepID=K7K948_SOYBN	0	99.72	UniRef100_K7K948 BHLH domain-containing protein n=2 Tax=Soja TaxID=1462606 RepID=K7K948_SOYBN	0	99.72	AT2G42300.1 | Symbols: | basic helix-loop-helix (bHLH) DNA-binding superfamily protein | chr2:17621542-17624635 FORWARD LENGTH=327	4e-88	98.31	GO:0006355	regulation of transcription, DNA-templated;	GO:0003677 GO:0003700 GO:0046983	DNA binding; DNA-binding transcription factor activity; protein dimerization activity;	GO:0005634	nucleus	PF00010	HLH;	AT2G42300|MHK10.2|MHK10_2
Glyma.02G060900	-3.62523	0.00410264	1.7223	1.36914	2.18688	1.0681	2.03349	1.51483	2.34027	0.398007	LPC2	UniRef100_A0A445LKK3 Uncharacterized protein n=1 Tax=Glycine soja TaxID=3848 RepID=A0A445LKK3_GLYSO	6e-119	99.4	UniRef100_A0A1S3UR63 uncharacterized protein LOC106768114 n=1 Tax=Vigna radiata var. radiata TaxID=3916 RepID=A0A1S3UR63_VIGRR	6e-66	99.4	AT2G23690.1 | Symbols: | unknown protein; FUNCTIONS IN: molecular_function unknown; INVOLVED IN: N-terminal protein myristoylation; LOCATED IN: cellular_component unknown; EXPRESSED IN: 7 plant structures; EXPRESSED DURING: petal differentiation and expansion stage; BEST Arabidopsis thaliana protein match is: unknown protein (TAIR:AT4G37240.1); Has 243 Blast hits to 243 proteins in 15 species: Ar…	5e-39	98.19	NA	NA	GO:0003674	molecular function;	GO:0005575	cellular component	PF14009	DUF4228;	AT2G23690
Glyma.03G191700	-2.28031	0.00410264	3.14286	2.5208	3.60323	2.27692	3.73963	2.74502	3.46682	1.57478	LPC2	UniRef100_I1JPY0 Uncharacterized protein n=1 Tax=Glycine max TaxID=3847 RepID=I1JPY0_SOYBN	0	99.83	UniRef100_A0A445LE46 Trihelix transcription factor PTL n=1 Tax=Glycine soja TaxID=3848 RepID=A0A445LE46_GLYSO	0	99.83	AT5G03680.1 | Symbols: PTL | Duplicated homeodomain-like superfamily protein | chr5:957858-960760 FORWARD LENGTH=591	6e-140	97.43	GO:0006355 GO:0009909 GO:0010200 GO:0046621 GO:0048441 GO:0048442 GO:0048498 GO:0090428	regulation of transcription, DNA-templated; regulation of flower development; response to chitin; negative regulation of organ growth; petal development; sepal development; establishment of petal orientation; perianth development;	GO:0003677 GO:0003700 GO:0019900 GO:0042803 GO:0044212	DNA binding; DNA-binding transcription factor activity; kinase binding; protein homodimerization activity; transcription regulatory region DNA binding;	GO:0005634	nucleus	PF13837	Myb_DNA-bind_4;	AT5G03680|PTL|PETAL LOSS|F17C15.100|F17C15_100
Glyma.17G176400	-2.26515	0.00410264	3.10988	2.72186	3.48433	2.49991	3.30948	2.97681	3.65917	1.78454	LPC2	UniRef100_A0A0R0FEH9 Uncharacterized protein n=2 Tax=Glycine max TaxID=3847 RepID=A0A0R0FEH9_SOYBN	0	99.84	UniRef100_UPI00098D88FB uncharacterized protein LOC109803760 isoform X1 n=1 Tax=Cajanus cajan TaxID=3821 RepID=UPI00098D88FB	0	99.84	AT4G37080.2 | Symbols: | Protein of unknown function, DUF547 | chr4:17473719-17476716 FORWARD LENGTH=610	0	99.84	GO:0008150	biological process;	GO:0003674	molecular function;	GO:0005634	nucleus	PF14389 PF04784	Lzipper-MIP1; DUF547;	AT4G37080|AP22.58|AP22_58
Glyma.13G196500	2.10648	0.00410264	3.58885	3.70334	2.92683	4.21006	3.15349	3.87908	2.70016	4.70652	LPC1	UniRef100_I1M0R6 FMN_red domain-containing protein n=1 Tax=Glycine max TaxID=3847 RepID=I1M0R6_SOYBN	3e-135	99.48	UniRef100_I1M0R6 FMN_red domain-containing protein n=1 Tax=Glycine max TaxID=3847 RepID=I1M0R6_SOYBN	3e-135	99.48	AT3G27890.1 | Symbols: NQR | NADPH:quinone oxidoreductase | chr3:10350807-10351938 REVERSE LENGTH=196	6e-98	97.4	GO:0042742 GO:0055114	defense response to bacterium; oxidation-reduction process;	GO:0003955 GO:0010181	NAD(P)H dehydrogenase (quinone) activity; FMN binding;	GO:0005829 GO:0005886 GO:0009507 GO:0009570	cytosol; plasma membrane; chloroplast; chloroplast stroma	PF02525	Flavodoxin_2;	AT3G27890|NQR|NADPH:quinone oxidoreductase|K16N12.13|NADPH:QUINONE OXIDOREDUCTASE
Glyma.02G034700	-1.79476	0.00414335	7.03674	7.01718	7.83672	6.3811	7.77277	6.54605	7.90068	6.13369	LPC2	UniRef100_I1JC23 BURP domain-containing protein n=1 Tax=Glycine max TaxID=3847 RepID=I1JC23_SOYBN	0	99.84	UniRef100_I1JC23 BURP domain-containing protein n=1 Tax=Glycine max TaxID=3847 RepID=I1JC23_SOYBN	0	99.84	AT1G70370.1 | Symbols: PG2 | polygalacturonase 2 | chr1:26513003-26514998 REVERSE LENGTH=626	0	99.84	GO:0008150	biological process;	NA	NA	GO:0005576 GO:0005618 GO:0048046	extracellular region; cell wall; apoplast	PF03181	BURP;	AT1G70370|PG2|polygalacturonase 2|F17O7.9|F17O7_9
Glyma.20G115500	-1.72302	0.00415739	6.64935	6.57945	7.39728	5.99509	7.36358	6.1732	7.43099	5.72791	LPC2	UniRef100_I1NFI7 3-ketoacyl-CoA synthase n=2 Tax=Soja TaxID=1462606 RepID=I1NFI7_SOYBN	0	99.8	UniRef100_I1NFI7 3-ketoacyl-CoA synthase n=2 Tax=Soja TaxID=1462606 RepID=I1NFI7_SOYBN	0	99.8	AT1G68530.1 | Symbols: CUT1, POP1, CER6, G2, KCS6 | 3-ketoacyl-CoA synthase 6 | chr1:25712881-25714733 REVERSE LENGTH=497	0	98.99	GO:0000038 GO:0006633 GO:0009409 GO:0009416 GO:0009826 GO:0010025 GO:0042335	very long-chain fatty acid metabolic process; fatty acid biosynthetic process; response to cold; response to light stimulus; unidimensional cell growth; wax biosynthetic process; cuticle development;	GO:0102336 GO:0102337 GO:0102338 GO:0102756	3-oxo-arachidoyl-CoA synthase activity; 3-oxo-cerotoyl-CoA synthase activity; 3-oxo-lignoceronyl-CoA synthase activity; very-long-chain 3-ketoacyl-CoA synthase activity;	GO:0005737 GO:0005739 GO:0005783 GO:0005789 GO:0016021	cytoplasm; mitochondrion; endoplasmic reticulum; endoplasmic reticulum membrane; integral component of membrane	PF08541 PF08392	ACP_syn_III_C; FAE1_CUT1_RppA;	AT1G68530|CUT1|POP1|CER6|G2|KCS6|AtCUT1|AtCER6|CUTICULAR 1|POLLEN-PISTIL INCOMPATIBILITY 1|ECERIFERUM 6|3-ketoacyl-CoA synthase 6|T26J14.10|T26J14_10
Glyma.20G186200	-3.23047	0.00426576	2.00781	1.40061	1.78816	1.69777	1.25373	2.51053	2.32259	0.478636	LPC2	UniRef100_I1NHL5 Uncharacterized protein n=1 Tax=Glycine max TaxID=3847 RepID=I1NHL5_SOYBN	0	99.72	UniRef100_A0A445F726 AP2/ERF and B3 domain-containing transcription repressor TEM1 n=1 Tax=Glycine soja TaxID=3848 RepID=A0A445F726_GLYSO	0	99.72	AT1G25560.1 | Symbols: TEM1, EDF1 | AP2/B3 transcription factor family protein | chr1:8981891-8982976 REVERSE LENGTH=361	8e-136	98.62	GO:0006355 GO:0009873 GO:0048573 GO:0071456	regulation of transcription, DNA-templated; ethylene-activated signaling pathway; photoperiodism, flowering; cellular response to hypoxia;	GO:0003677 GO:0003700 GO:0005515 GO:0044212	DNA binding; DNA-binding transcription factor activity; protein binding; transcription regulatory region DNA binding;	GO:0005634	nucleus	PF00847 PF02362	AP2; B3;	AT1G25560|TEM1|EDF1|AtTEM1|TEMPRANILLO 1|ETHYLENE RESPONSE DNA BINDING FACTOR 1|F2J7.3|F2J7_3|TEM1
Glyma.04G019500	-1.70421	0.00458382	4.32453	4.08061	4.68992	3.83708	4.50615	4.20344	4.87368	3.28753	LPC2	UniRef100_I1JSX8 Uncharacterized protein n=2 Tax=Soja TaxID=1462606 RepID=I1JSX8_SOYBN	0	99.82	UniRef100_A0A445K3F8 L-ascorbate oxidase-like isoform A n=1 Tax=Glycine soja TaxID=3848 RepID=A0A445K3F8_GLYSO	0	99.82	AT1G76160.1 | Symbols: sks5 | SKU5 similar 5 | chr1:28578211-28581020 REVERSE LENGTH=541	0	99.09	GO:0006826 GO:0055072 GO:0055114	iron ion transport; iron ion homeostasis; oxidation-reduction process;	GO:0004322 GO:0005507 GO:0016491	ferroxidase activity; copper ion binding; oxidoreductase activity;	GO:0005576 GO:0005618 GO:0005886 GO:0009506 GO:0048046 GO:0099503	extracellular region; cell wall; plasma membrane; plasmodesma; apoplast; secretory vesicle	PF07731 PF07732 PF00394	Cu-oxidase_2; Cu-oxidase_3; Cu-oxidase;	AT1G76160|sks5|SKU5 similar 5|T23E18.10|T23E18_10
Glyma.05G143000	8.60693	0.00458382	1.15794	1.11535	0	2.05022	0	1.9299	0	2.23069	LPC1	UniRef100_K7KQ80 Uncharacterized protein n=1 Tax=Glycine max TaxID=3847 RepID=K7KQ80_SOYBN	2e-57	98.89	UniRef100_A0A0B2SH43 CBL-interacting serine/threonine-protein kinase 3 n=1 Tax=Glycine soja TaxID=3848 RepID=A0A0B2SH43_GLYSO	3e-49	92.22	AT1G30260.1 | Symbols: | BEST Arabidopsis thaliana protein match is: Galactosyltransferase family protein (TAIR:AT4G21060.1); Has 30 Blast hits to 30 proteins in 8 species: Archae - 0; Bacteria - 0; Metazoa - 0; Fungi - 0; Plants - 30; Viruses - 0; Other Eukaryotes - 0 (source: NCBI BLink). | chr1:10651159-10651452 FORWARD LENGTH=97	6e-17	52.22	GO:0009735	response to cytokinin;	GO:0016757	transferase activity, transferring glycosyl groups;	GO:0005739	mitochondrion	NA	NA	AT1G30260|F12P21.9|F12P21_9
Glyma.09G267700	-2.52803	0.00488948	4.41175	3.76089	5.1411	3.30759	5.29712	3.82151	4.98507	2.5367	LPC2	UniRef100_I1L6T4 Uncharacterized protein n=2 Tax=Soja TaxID=1462606 RepID=I1L6T4_SOYBN	0	99.76	UniRef100_A0A1S3T948 fasciclin-like arabinogalactan protein 10 n=1 Tax=Vigna radiata var. radiata TaxID=3916 RepID=A0A1S3T948_VIGRR	0	95.44	AT3G60900.1 | Symbols: FLA10 | FASCICLIN-like arabinogalactan-protein 10 | chr3:22499573-22500841 REVERSE LENGTH=422	3e-165	95.2	NA	NA	NA	NA	GO:0005829 GO:0005886 GO:0031225 GO:0046658 GO:0099503	cytosol; plasma membrane; anchored component of membrane; anchored component of plasma membrane; secretory vesicle	PF02469	Fasciclin;	AT3G60900
Glyma.17G164100	-1.80683	0.00489649	6.84898	6.95542	7.79648	6.17613	7.72259	6.26656	7.87037	6.04048	LPC2	UniRef100_A0A0R4J5Q8 Uncharacterized protein n=2 Tax=Soja TaxID=1462606 RepID=A0A0R4J5Q8_SOYBN	0	99.87	UniRef100_A0A445KM47 Subtilisin-like protease SBT1.7 isoform A n=2 Tax=Soja TaxID=1462606 RepID=A0A445KM47_GLYSO	0	99.87	AT5G67360.1 | Symbols: ARA12 | Subtilase family protein | chr5:26872192-26874465 REVERSE LENGTH=757	0	98.82	GO:0006508 GO:0010214 GO:0048359 GO:0080001	proteolysis; seed coat development; mucilage metabolic process involved in seed coat development; mucilage extrusion from seed coat;	GO:0004252	serine-type endopeptidase activity;	GO:0005576 GO:0005618 GO:0048046 GO:0099503	extracellular region; cell wall; apoplast; secretory vesicle	PF05922 PF02225 PF00082	Inhibitor_I9; PA; Peptidase_S8;	AT5G67360|ARA12|SBT1.7|Subtilisin-like Serine protease 1.7|K8K14.8|K8K14_8
Glyma.07G261800	-2.76454	0.00496522	3.41414	2.67462	3.54223	2.72005	3.22574	3.53974	3.85873	1.49051	LPC2	UniRef100_A0A0B2RRK6 L-ascorbate oxidase-like n=2 Tax=Soja TaxID=1462606 RepID=A0A0B2RRK6_GLYSO	0	99.82	UniRef100_A0A0B2RRK6 L-ascorbate oxidase-like n=2 Tax=Soja TaxID=1462606 RepID=A0A0B2RRK6_GLYSO	0	99.82	AT4G22010.1 | Symbols: sks4 | SKU5 similar 4 | chr4:11663429-11666463 FORWARD LENGTH=541	0	98.91	GO:0006826 GO:0055072 GO:0055114	iron ion transport; iron ion homeostasis; oxidation-reduction process;	GO:0004322 GO:0005507 GO:0016491	ferroxidase activity; copper ion binding; oxidoreductase activity;	GO:0005576 GO:0005886 GO:0009506	extracellular region; plasma membrane; plasmodesma	PF07731 PF07732 PF00394	Cu-oxidase_2; Cu-oxidase_3; Cu-oxidase;	AT4G22010|sks4|SKU5 similar 4|F1N20.110|F1N20_110
Glyma.05G021500	-1.88284	0.00504146	4.39282	4.32757	4.93204	3.90924	4.65652	4.21701	5.20757	3.44757	LPC2	UniRef100_C6T016 X8 domain-containing protein n=2 Tax=Soja TaxID=1462606 RepID=C6T016_SOYBN	1e-142	99.51	UniRef100_C6T016 X8 domain-containing protein n=2 Tax=Soja TaxID=1462606 RepID=C6T016_SOYBN	1e-142	99.51	AT1G18650.1 | Symbols: PDCB3 | plasmodesmata callose-binding protein 3 | chr1:6419036-6420413 REVERSE LENGTH=184	2e-51	81.55	GO:0008150	biological process;	GO:0001872 GO:0030247	(1->3)-beta-D-glucan binding; polysaccharide binding;	GO:0005576 GO:0005886 GO:0009506 GO:0031225	extracellular region; plasma membrane; plasmodesma; anchored component of membrane	PF07983	X8;	AT1G18650|PDCB3|plasmodesmata callose-binding protein 3|F25I16.1|F25I16_1|PDCB3
Glyma.12G197600	-3.6705	0.0050523	5.25873	3.51709	5.74614	3.47548	6.26848	4.58556	5.2238	1.81038	LPC2	UniRef100_I1LU96 Xyloglucan endotransglucosylase/hydrolase n=1 Tax=Glycine max TaxID=3847 RepID=I1LU96_SOYBN	0	99.66	UniRef100_I1LU96 Xyloglucan endotransglucosylase/hydrolase n=1 Tax=Glycine max TaxID=3847 RepID=I1LU96_SOYBN	0	99.66	AT4G03210.1 | Symbols: XTH9 | xyloglucan endotransglucosylase/hydrolase 9 | chr4:1416019-1417197 FORWARD LENGTH=290	3e-162	95.96	GO:0010411 GO:0042546 GO:0071555	xyloglucan metabolic process; cell wall biogenesis; cell wall organization;	GO:0004553 GO:0016762	hydrolase activity, hydrolyzing O-glycosyl compounds; xyloglucan:xyloglucosyl transferase activity;	GO:0005576 GO:0005618 GO:0048046	extracellular region; cell wall; apoplast	PF06955 PF00722	XET_C; Glyco_hydro_16;	AT4G03210|XTH9|xyloglucan endotransglucosylase/hydrolase 9|F4C21.14|F4C21_14
Glyma.12G101800	-3.6076	0.00507083	4.16796	2.66416	4.1282	2.99672	4.14009	4.18654	4.11632	1.212	LPC2	UniRef100_A0A0R0HAK1 Xyloglucan endotransglucosylase/hydrolase n=1 Tax=Glycine max TaxID=3847 RepID=A0A0R0HAK1_SOYBN	0	99.67	UniRef100_A0A0R0HAK1 Xyloglucan endotransglucosylase/hydrolase n=1 Tax=Glycine max TaxID=3847 RepID=A0A0R0HAK1_SOYBN	0	99.67	AT4G03210.1 | Symbols: XTH9 | xyloglucan endotransglucosylase/hydrolase 9 | chr4:1416019-1417197 FORWARD LENGTH=290	2e-158	99.33	GO:0010411 GO:0042546 GO:0071555	xyloglucan metabolic process; cell wall biogenesis; cell wall organization;	GO:0004553 GO:0016762	hydrolase activity, hydrolyzing O-glycosyl compounds; xyloglucan:xyloglucosyl transferase activity;	GO:0005576 GO:0005618 GO:0048046	extracellular region; cell wall; apoplast	PF06955 PF00722	XET_C; Glyco_hydro_16;	AT4G03210|XTH9|xyloglucan endotransglucosylase/hydrolase 9|F4C21.14|F4C21_14
Glyma.03G249000	-3.26911	0.00511703	1.93986	1.36445	1.87255	1.53338	1.46877	2.25392	2.27634	0.452572	LPC2	UniRef100_K7KGX8 Uncharacterized protein n=2 Tax=Glycine max TaxID=3847 RepID=K7KGX8_SOYBN	0	99.61	UniRef100_A0A445LGS7 GRF1-interacting factor 1 isoform A n=1 Tax=Glycine soja TaxID=3848 RepID=A0A445LGS7_GLYSO	2e-151	85.27	AT5G28640.1 | Symbols: AN3, GIF, GIF1, ATGIF1 | SSXT family protein | chr5:10647831-10649620 REVERSE LENGTH=210	3e-36	77.52	GO:0008283 GO:0009955 GO:0010449 GO:0010468 GO:0045893 GO:0045944 GO:0048366 GO:0048825 GO:0051301	cell population proliferation; adaxial/abaxial pattern specification; root meristem growth; regulation of gene expression; positive regulation of transcription, DNA-templated; positive regulation of transcription by RNA polymerase II; leaf development; cotyledon development; cell division;	GO:0003713 GO:0005515	transcription coactivator activity; protein binding;	GO:0005634	nucleus	PF05030	SSXT;	AT5G28640|AN3|GIF|GIF1|ATGIF1|ANGUSTIFOLIA 3|GRF1-INTERACTING FACTOR|GRF1-INTERACTING FACTOR 1|ARABIDOPSIS GRF1-INTERACTING FACTOR 1|F4I4.20|F4I4_20
Glyma.04G239000	-2.28397	0.00511703	2.68456	2.38254	3.02851	2.16778	2.77701	2.62292	3.28002	1.48506	LPC2	UniRef100_I1JYV8 Protein kinase domain-containing protein n=1 Tax=Glycine max TaxID=3847 RepID=I1JYV8_SOYBN	0	99.84	UniRef100_I1JYV8 Protein kinase domain-containing protein n=1 Tax=Glycine max TaxID=3847 RepID=I1JYV8_SOYBN	0	99.84	AT4G23740.1 | Symbols: | Leucine-rich repeat protein kinase family protein | chr4:12367063-12369159 FORWARD LENGTH=638	0	94.32	GO:0006468	protein phosphorylation;	GO:0004672 GO:0005515 GO:0005524 GO:0016301	protein kinase activity; protein binding; ATP binding; kinase activity;	GO:0005886 GO:0016021	plasma membrane; integral component of membrane	PF00560 PF08263 PF13855 PF07714	LRR_1; LRRNT_2; LRR_8; Pkinase_Tyr;	AT4G23740|F9D16.210|F9D16_210
Glyma.U031113	-2.22968	0.00511703	5.69109	4.65798	5.61762	4.92338	5.49528	5.82163	5.73996	3.576	LPC2	UniRef100_A0A445KG13 Xyloglucan endotransglucosylase/hydrolase n=2 Tax=Glycine soja TaxID=3848 RepID=A0A445KG13_GLYSO	0	99.72	UniRef100_A0A445KG13 Xyloglucan endotransglucosylase/hydrolase n=2 Tax=Glycine soja TaxID=3848 RepID=A0A445KG13_GLYSO	0	99.72	AT4G03210.1 | Symbols: XTH9 | xyloglucan endotransglucosylase/hydrolase 9 | chr4:1416019-1417197 FORWARD LENGTH=290	5e-154	81.69	GO:0010411 GO:0042546 GO:0071555	xyloglucan metabolic process; cell wall biogenesis; cell wall organization;	GO:0004553 GO:0016762	hydrolase activity, hydrolyzing O-glycosyl compounds; xyloglucan:xyloglucosyl transferase activity;	GO:0005576 GO:0005618 GO:0048046	extracellular region; cell wall; apoplast	PF06955 PF00722	XET_C; Glyco_hydro_16;	AT4G03210|XTH9|xyloglucan endotransglucosylase/hydrolase 9|F4C21.14|F4C21_14
Glyma.08G000800	-2.14888	0.00511703	3.23169	3.2026	3.74248	2.79978	3.32454	3.16978	4.16042	2.24478	LPC2	UniRef100_K7L467 ABC transporter domain-containing protein n=2 Tax=Soja TaxID=1462606 RepID=K7L467_SOYBN	0	99.85	UniRef100_K7L467 ABC transporter domain-containing protein n=2 Tax=Soja TaxID=1462606 RepID=K7L467_SOYBN	0	99.85	AT2G13610.1 | Symbols: | ABC-2 type transporter family protein | chr2:5673827-5675776 REVERSE LENGTH=649	0	98.63	GO:0055085	transmembrane transport;	GO:0005524 GO:0016887 GO:0042626	ATP binding; ATPase activity; ATPase-coupled transmembrane transporter activity;	GO:0005886 GO:0016021	plasma membrane; integral component of membrane	PF00005 PF01061	ABC_tran; ABC2_membrane;	AT2G13610|ABCG5|ATP-binding cassette G5|T10F5.15|T10F5_15
Glyma.17G145400	-1.88027	0.00511703	4.88557	4.56456	5.31917	4.28187	5.19357	4.68023	5.44477	3.68434	LPC2	UniRef100_I1MV52 AP2/ERF domain-containing protein n=2 Tax=Soja TaxID=1462606 RepID=I1MV52_SOYBN	0	99.6	UniRef100_I1MV52 AP2/ERF domain-containing protein n=2 Tax=Soja TaxID=1462606 RepID=I1MV52_SOYBN	0	99.6	AT4G17500.1 | Symbols: ATERF-1, ERF-1 | ethylene responsive element binding factor 1 | chr4:9759405-9760211 FORWARD LENGTH=268	3e-84	96.03	GO:0001944 GO:0006355 GO:0006952 GO:0009624 GO:0009873 GO:0010200 GO:0045893 GO:0051301	vasculature development; regulation of transcription, DNA-templated; defense response; response to nematode; ethylene-activated signaling pathway; response to chitin; positive regulation of transcription, DNA-templated; cell division;	GO:0003677 GO:0003700 GO:0044212	DNA binding; DNA-binding transcription factor activity; transcription regulatory region DNA binding;	GO:0005634	nucleus	PF00847	AP2;	AT4G17500|ATERF-1|ERF-1|ERF1A|AtERF#100|ethylene responsive element binding factor 1|DL4785W|FCAALL.123
Glyma.05G011600	-1.85944	0.00511703	4.2371	3.92113	4.77084	3.55733	4.76741	3.88357	4.77428	3.06798	LPC2	UniRef100_A0A445KHP0 Putative inactive receptor kinase n=1 Tax=Glycine soja TaxID=3848 RepID=A0A445KHP0_GLYSO	0	99.85	UniRef100_A0A0R0JPH2 Protein kinase domain-containing protein n=1 Tax=Glycine max TaxID=3847 RepID=A0A0R0JPH2_SOYBN	0	99.85	AT2G26730.1 | Symbols: | Leucine-rich repeat protein kinase family protein | chr2:11388621-11391286 FORWARD LENGTH=658	0	97.08	GO:0006468	protein phosphorylation;	GO:0004672 GO:0005515 GO:0005524	protein kinase activity; protein binding; ATP binding;	GO:0005777 GO:0005886 GO:0016021	peroxisome; plasma membrane; integral component of membrane	PF00560 PF08263 PF00069	LRR_1; LRRNT_2; Pkinase;	AT2G26730|F18A8.10|F18A8_10
Glyma.19G028800	-1.51008	0.00511703	4.85144	4.57074	5.18747	4.35805	5.08967	4.69262	5.28528	3.8562	LPC2	UniRef100_C6TK92 Biotin carboxyl carrier protein of acetyl-CoA carboxylase n=2 Tax=Soja TaxID=1462606 RepID=C6TK92_SOYBN	0	99.64	UniRef100_C6TK92 Biotin carboxyl carrier protein of acetyl-CoA carboxylase n=2 Tax=Soja TaxID=1462606 RepID=C6TK92_SOYBN	0	99.64	AT5G15530.1 | Symbols: BCCP2, CAC1-B | biotin carboxyl carrier protein 2 | chr5:5038955-5040437 FORWARD LENGTH=255	4e-73	99.64	GO:0006633	fatty acid biosynthetic process;	GO:0003989 GO:0005515 GO:0009374	acetyl-CoA carboxylase activity; protein binding; biotin binding;	GO:0009317 GO:0009507 GO:0009570 GO:0009941	acetyl-CoA carboxylase complex; chloroplast; chloroplast stroma; chloroplast envelope	PF00364	Biotin_lipoyl;	AT5G15530|BCCP2|CAC1-B|biotin carboxyl carrier protein 2|T20K14.140|T20K14_140|BIOTIN CARBOXYL-CARRIER PROTEIN
Glyma.14G071600	9.23906	0.00511703	1.22789	1.41785	0.111382	2.27307	0.222764	1.89798	0	2.83571	LPC1	UniRef100_K7M5D8 Uncharacterized protein n=2 Tax=Glycine max TaxID=3847 RepID=K7M5D8_SOYBN	0	99.71	UniRef100_A0A445H2K9 Fatty alcohol:caffeoyl-CoA acyltransferase isoform A n=2 Tax=Glycine soja TaxID=3848 RepID=A0A445H2K9_GLYSO	0	99.71	AT1G27620.1 | Symbols: | HXXXD-type acyl-transferase family protein | chr1:9608444-9610432 FORWARD LENGTH=442	2e-134	95.89	NA	NA	GO:0016747	transferase activity, transferring acyl groups other than amino-acyl groups;	GO:0005634	nucleus	PF02458	Transferase;	AT1G27620
Glyma.10G156100	-1.86856	0.00517571	4.37155	3.75683	4.74809	3.57854	4.89335	4.02369	4.60283	2.91082	LPC2	UniRef100_I1LBE1 HMA domain-containing protein n=1 Tax=Glycine max TaxID=3847 RepID=I1LBE1_SOYBN	0	99.82	UniRef100_I1LBE1 HMA domain-containing protein n=1 Tax=Glycine max TaxID=3847 RepID=I1LBE1_SOYBN	0	99.82	AT5G19090.1 | Symbols: | Heavy metal transport/detoxification superfamily protein | chr5:6387910-6389855 FORWARD LENGTH=587	1e-31	17.47	NA	NA	NA	NA	GO:0005576 GO:0005634 GO:0009506	extracellular region; nucleus; plasmodesma	PF00403	HMA;	AT5G19090
Glyma.09G238400	-2.18255	0.005239	2.96211	2.47485	3.34048	2.26961	3.33095	2.71622	3.35001	1.5997	LPC2	UniRef100_A0A445J5B6 Zinc-finger homeodomain protein 8 n=1 Tax=Glycine soja TaxID=3848 RepID=A0A445J5B6_GLYSO	0	99.7	UniRef100_A0A445J5B6 Zinc-finger homeodomain protein 8 n=1 Tax=Glycine soja TaxID=3848 RepID=A0A445J5B6_GLYSO	0	99.7	AT5G15210.1 | Symbols: ATHB30, ZFHD3, HB30, ZHD8 | homeobox protein 30 | chr5:4937874-4938689 REVERSE LENGTH=271	4e-76	77.78	GO:0019760	glucosinolate metabolic process;	GO:0003677 GO:0005515 GO:0043565 GO:0044212 GO:0046872	DNA binding; protein binding; sequence-specific DNA binding; transcription regulatory region DNA binding; metal ion binding;	GO:0005634	nucleus	PF04770	ZF-HD_dimer;	AT5G15210|ATHB30|ZFHD3|HB30|ZHD8|homeobox protein 30|ZINC FINGER HOMEODOMAIN 3|ZINC FINGER HOMEODOMAIN 8|F8M21.100|F8M21_100
Glyma.02G118500	2.36868	0.005239	3.27913	2.74806	2.63509	3.3695	3.56536	3.08831	1.70483	3.79129	LPC1	UniRef100_I1JEF6 Uncharacterized protein n=1 Tax=Glycine max TaxID=3847 RepID=I1JEF6_SOYBN	0	99.76	UniRef100_A0A445LMR3 Ninja-family protein AFP2 n=1 Tax=Glycine soja TaxID=3848 RepID=A0A445LMR3_GLYSO	0	99.76	AT1G13740.1 | Symbols: AFP2 | ABI five binding protein 2 | chr1:4713969-4715158 FORWARD LENGTH=348	3e-77	92.48	GO:0007165 GO:0009414 GO:0009737 GO:0045892	signal transduction; response to water deprivation; response to abscisic acid; negative regulation of transcription, DNA-templated;	GO:0005515	protein binding;	GO:0005634	nucleus	PF16135 PF07897 PF16136	Jas; EAR; NINJA_B;	AT1G13740|AFP2|ABI five binding protein 2|F21F23.17|F21F23_17
Glyma.06G023900	-2.38852	0.00529053	2.60396	2.76441	3.63815	1.90496	3.4899	2.01333	3.78641	1.74241	LPC2	UniRef100_K7KSN0 Uncharacterized protein n=2 Tax=Soja TaxID=1462606 RepID=K7KSN0_SOYBN	0	99.7	UniRef100_A0A445K3K7 PR5-like receptor kinase isoform D n=1 Tax=Glycine soja TaxID=3848 RepID=A0A445K3K7_GLYSO	0	93.62	AT1G75800.1 | Symbols: | Pathogenesis-related thaumatin superfamily protein | chr1:28458889-28460447 FORWARD LENGTH=330	9e-136	79.33	GO:0006952	defense response;	GO:0003674	molecular function;	GO:0005576	extracellular region	PF00314	Thaumatin;	AT1G75800|T4O12.3|T4O12_3
Glyma.11G032200	-1.68723	0.00531113	5.50712	4.9773	6.23994	4.497	6.69277	4.71668	5.78711	4.16749	LPC2	UniRef100_A0A445HWR0 Putative aspartyl protease n=1 Tax=Glycine soja TaxID=3848 RepID=A0A445HWR0_GLYSO	0	99.79	UniRef100_A0A4D6LSM2 Peptidase A1 domain-containing protein n=1 Tax=Vigna unguiculata TaxID=3917 RepID=A0A4D6LSM2_VIGUN	0	99.79	AT4G16563.1 | Symbols: | Eukaryotic aspartyl protease family protein | chr4:9329933-9331432 REVERSE LENGTH=499	5e-178	88.54	GO:0006508 GO:0030163	proteolysis; protein catabolic process;	GO:0004190	aspartic-type endopeptidase activity;	GO:0005576 GO:0009505	extracellular region; plant-type cell wall	PF14543	TAXi_N;	AT4G16563
Glyma.09G242900	-1.9617	0.00541069	2.69863	3.28499	3.63865	2.4157	3.1284	2.41212	4.14889	2.42108	LPC2	UniRef100_I1L627 Protein kinase domain-containing protein n=2 Tax=Glycine max TaxID=3847 RepID=I1L627_SOYBN	0	99.87	UniRef100_I1L627 Protein kinase domain-containing protein n=2 Tax=Glycine max TaxID=3847 RepID=I1L627_SOYBN	0	99.87	AT2G44830.1 | Symbols: | Protein kinase superfamily protein | chr2:18490398-18492779 FORWARD LENGTH=765	0	99.87	GO:0006468 GO:0009638 GO:0010315 GO:0048756	protein phosphorylation; phototropism; auxin efflux; sieve cell differentiation;	GO:0004674 GO:0016301	protein serine/threonine kinase activity; kinase activity;	GO:0005634 GO:0005737 GO:0005886	nucleus; cytoplasm; plasma membrane	PF07714 PF00069	Pkinase_Tyr; Pkinase;	AT2G44830|PAX|AGC1-3|PROTEIN KINASE ASSOCIATED WITH BRX|AGC VIIIa Kinase 1-3|T13E15.16
Glyma.13G244800	-1.93633	0.00541069	4.73661	4.10875	4.8082	4.17705	4.56487	4.85111	5.05153	3.16597	LPC2	UniRef100_C6SVW2 Uncharacterized protein n=2 Tax=Soja TaxID=1462606 RepID=C6SVW2_SOYBN	6e-112	99.41	UniRef100_A0A0P0LY91 Glycine-rich protein n=1 Tax=Lablab purpureus TaxID=35936 RepID=A0A0P0LY91_LABPU	7e-37	91.72	AT4G21620.1 | Symbols: | glycine-rich protein | chr4:11491519-11491914 FORWARD LENGTH=131	5e-21	65.68	GO:0008150	biological process;	GO:0003674	molecular function;	GO:0005576	extracellular region	NA	NA	AT4G21620|F17L22.80|F17L22_80
Glyma.09G049900	1.79911	0.00541069	4.17461	3.58521	3.41254	4.31275	4.06555	4.24731	2.75952	4.41091	LPC1	UniRef100_A0A445IWW6 Mitochondrial amidoxime-reducing component 1 n=1 Tax=Glycine soja TaxID=3848 RepID=A0A445IWW6_GLYSO	0	99.68	UniRef100_A0A445IWW6 Mitochondrial amidoxime-reducing component 1 n=1 Tax=Glycine soja TaxID=3848 RepID=A0A445IWW6_GLYSO	0	99.68	AT1G30910.1 | Symbols: | Molybdenum cofactor sulfurase family protein | chr1:11000912-11002801 FORWARD LENGTH=318	2e-141	95.89	NA	NA	GO:0003824 GO:0030151 GO:0030170	catalytic activity; molybdenum ion binding; pyridoxal phosphate binding;	GO:0009507	chloroplast	PF03473 PF03476	MOSC; MOSC_N;	AT1G30910
Glyma.02G059500	2.65578	0.00541069	5.36639	5.32711	4.30274	6.18588	4.41673	5.99949	4.18875	6.46547	LPC1	UniRef100_C6TMI0 Uncharacterized protein n=2 Tax=Soja TaxID=1462606 RepID=C6TMI0_SOYBN	0	99.74	UniRef100_A0A1S3UUZ0 uncharacterized protein LOC106768992 isoform X2 n=1 Tax=Vigna radiata var. radiata TaxID=3916 RepID=A0A1S3UUZ0_VIGRR	0	99.48	AT4G36850.1 | Symbols: | PQ-loop repeat family protein / transmembrane family protein | chr4:17353415-17355822 REVERSE LENGTH=392	3e-161	98.7	GO:0008150	biological process;	NA	NA	GO:0016021	integral component of membrane	PF04193	PQ-loop;	AT4G36850|AP22.27|AP22_27
Glyma.07G240900	3.06333	0.00541069	1.51217	2.33509	1.51192	2.17072	1.87191	1.27235	1.15192	3.51827	LPC1	UniRef100_K7L3K5 Uncharacterized protein n=2 Tax=Soja TaxID=1462606 RepID=K7L3K5_SOYBN	2e-54	98.85	UniRef100_UPI0000D5D83A uncharacterized protein LOC11414698 n=1 Tax=Medicago truncatula TaxID=3880 RepID=UPI0000D5D83A	3e-25	91.95	NA	NA	NA	NA	NA	NA	NA	NA	NA	NA	NA	NA
Glyma.08G328000	3.51732	0.00541069	3.54016	2.96205	2.52591	3.88907	3.45902	3.59425	1.59279	4.3313	LPC1	UniRef100_I1KYI4 Uncharacterized protein n=1 Tax=Glycine max TaxID=3847 RepID=I1KYI4_SOYBN	0	99.71	UniRef100_A0A445JNA4 Zinc transporter 11 n=1 Tax=Glycine soja TaxID=3848 RepID=A0A445JNA4_GLYSO	0	99.71	AT1G55910.1 | Symbols: ZIP11 | zinc transporter 11 precursor | chr1:20906161-20907225 FORWARD LENGTH=326	5e-138	91.14	GO:0071577	zinc ion transmembrane transport;	GO:0005385 GO:0046873	zinc ion transmembrane transporter activity; metal ion transmembrane transporter activity;	GO:0005634 GO:0005886 GO:0009507 GO:0016020 GO:0016021	nucleus; plasma membrane; chloroplast; membrane; integral component of membrane	PF02535	Zip;	AT1G55910|ZIP11|zinc transporter 11 precursor|F14J16.16
Glyma.02G215700	4.70696	0.00541069	1.72451	3.70217	2.04513	3.05014	2.28594	1.35022	1.80432	5.60002	LPC1	UniRef100_I1JH15 ZnMc domain-containing protein n=2 Tax=Soja TaxID=1462606 RepID=I1JH15_SOYBN	0	99.67	UniRef100_I1JH15 ZnMc domain-containing protein n=2 Tax=Soja TaxID=1462606 RepID=I1JH15_SOYBN	0	99.67	AT1G70170.1 | Symbols: MMP | matrix metalloproteinase | chr1:26424005-26425141 FORWARD LENGTH=378	7e-84	97.06	GO:0006508 GO:0007275 GO:0009651 GO:0009753 GO:0030198 GO:0030574 GO:0046686 GO:0080186 GO:1900056 GO:2000028	proteolysis; multicellular organism development; response to salt stress; response to jasmonic acid; extracellular matrix organization; collagen catabolic process; response to cadmium ion; developmental vegetative growth; negative regulation of leaf senescence; regulation of photoperiodism, flowering;	GO:0004222 GO:0008270	metalloendopeptidase activity; zinc ion binding;	GO:0005576 GO:0005886 GO:0031012 GO:0031225	extracellular region; plasma membrane; extracellular matrix; anchored component of membrane	PF01471 PF00413	PG_binding_1; Peptidase_M10;	AT1G70170|MMP|At2-MMP|matrix metalloproteinase|F20P5.11|F20P5_11
Glyma.14G213600	-3.1883	0.0054167	1.87516	2.18812	3.06255	1.17562	2.79241	1.26367	3.33269	1.04355	LPC2	UniRef100_I1MBU9 Uncharacterized protein n=2 Tax=Soja TaxID=1462606 RepID=I1MBU9_SOYBN	0	99.64	UniRef100_UPI00098D89A8 plasmodesmata-located protein 7-like n=1 Tax=Cajanus cajan TaxID=3821 RepID=UPI00098D89A8	2e-166	99.64	AT5G37660.2 | Symbols: PDLP7 | plasmodesmata-located protein 7 | chr5:14959842-14961165 FORWARD LENGTH=298	9e-108	99.28	GO:0016032	viral process;	NA	NA	GO:0005576 GO:0005886 GO:0009506 GO:0016021	extracellular region; plasma membrane; plasmodesma; integral component of membrane	PF01657	Stress-antifung;	AT5G37660|PDLP7|plasmodesmata-located protein 7|K12B20.12|K12B20_12
Glyma.16G176000	-2.18938	0.00554122	2.84005	3.17562	3.82842	2.31781	3.52514	2.38333	4.1317	2.21954	LPC2	UniRef100_A0A0B2PNL0 Glycosyltransferase n=2 Tax=Soja TaxID=1462606 RepID=A0A0B2PNL0_GLYSO	0	99.79	UniRef100_A0A0B2PNL0 Glycosyltransferase n=2 Tax=Soja TaxID=1462606 RepID=A0A0B2PNL0_GLYSO	0	99.79	AT3G16520.3 | Symbols: UGT88A1 | UDP-glucosyl transferase 88A1 | chr3:5619355-5620833 REVERSE LENGTH=462	4e-159	98.35	NA	NA	GO:0008194 GO:0016757 GO:0080043 GO:0080044 GO:0080045 GO:0080046	UDP-glycosyltransferase activity; transferase activity, transferring glycosyl groups; quercetin 3-O-glucosyltransferase activity; quercetin 7-O-glucosyltransferase activity; quercetin 3'-O-glucosyltransferase activity; quercetin 4'-O-glucosyltransferase activity;	GO:0005634 GO:0005829 GO:0043231	nucleus; cytosol; intracellular membrane-bounded organelle	PF00201	UDPGT;	AT3G16520
Glyma.05G044600	-1.69031	0.00554122	3.61531	3.52552	4.25057	3.03528	4.21752	3.21384	4.28362	2.76742	LPC2	UniRef100_I1K075 Lipase_GDSL domain-containing protein n=2 Tax=Soja TaxID=1462606 RepID=I1K075_SOYBN	0	99.74	UniRef100_I1K075 Lipase_GDSL domain-containing protein n=2 Tax=Soja TaxID=1462606 RepID=I1K075_SOYBN	0	99.74	AT3G48460.1 | Symbols: | GDSL-like Lipase/Acylhydrolase superfamily protein | chr3:17949496-17951082 FORWARD LENGTH=381	4e-169	98.69	GO:0006631 GO:0016042	fatty acid metabolic process; lipid catabolic process;	GO:0008126	acetylesterase activity;	GO:0005576 GO:0009507	extracellular region; chloroplast	PF00657	Lipase_GDSL;	AT3G48460|SFAR4|SEED FATTY ACID REDUCER 4|T29H11.20
Glyma.06G177600	3.11218	0.00554122	2.41151	4.61733	3.05111	3.66449	2.86533	2.10897	3.23689	5.99777	LPC1	UniRef100_I1KCB4 Uncharacterized protein n=2 Tax=Soja TaxID=1462606 RepID=I1KCB4_SOYBN	2e-62	98.99	UniRef100_A0A2K3N297 Phloem specific protein n=1 Tax=Trifolium pratense TaxID=57577 RepID=A0A2K3N297_TRIPR	1e-12	96.97	NA	NA	NA	NA	NA	NA	NA	NA	NA	NA	NA	NA
Glyma.14G162100	1.63378	0.00572089	4.20831	4.69624	4.41154	4.43606	4.93024	3.72703	3.89285	5.49962	LPC1	UniRef100_I1MAJ9 PPM-type phosphatase domain-containing protein n=4 Tax=Soja TaxID=1462606 RepID=I1MAJ9_SOYBN	0	99.74	UniRef100_I1MAJ9 PPM-type phosphatase domain-containing protein n=4 Tax=Soja TaxID=1462606 RepID=I1MAJ9_SOYBN	0	99.74	AT2G29380.1 | Symbols: HAI3 | highly ABA-induced PP2C gene 3 | chr2:12608855-12610124 FORWARD LENGTH=362	1e-85	77.26	GO:0006470	protein dephosphorylation;	GO:0004722 GO:0004724 GO:0046872	protein serine/threonine phosphatase activity; magnesium-dependent protein serine/threonine phosphatase activity; metal ion binding;	GO:0005634 GO:0005829	nucleus; cytosol	PF13672	PP2C_2;	AT2G29380|HAI3|highly ABA-induced PP2C gene 3|F16P2.24|F16P2_24
Glyma.07G052500	-6.96176	0.00572388	0.473171	0.648999	0.867098	0.298692	0.436199	0.49782	1.298	0	LPC2	UniRef100_K7KZS3 Uncharacterized protein n=1 Tax=Glycine max TaxID=3847 RepID=K7KZS3_SOYBN	0	99.65	UniRef100_UPI00054A01C1 uncharacterized protein LOC114419182 n=1 Tax=Glycine soja TaxID=3848 RepID=UPI00054A01C1	0	99.65	AT2G46640.3 | Symbols: | unknown protein; FUNCTIONS IN: molecular_function unknown; INVOLVED IN: biological_process unknown; LOCATED IN: cellular_component unknown; EXPRESSED IN: 20 plant structures; EXPRESSED DURING: 11 growth stages. | chr2:19148792-19150751 FORWARD LENGTH=283	1e-17	88.11	GO:0001763 GO:0060771	morphogenesis of a branching structure; phyllotactic patterning;	GO:0003674	molecular function;	GO:0005634	nucleus	NA	NA	AT2G46640|TAC1|Tiller Angle Control 1|T3A4.2|T3A4_2
Glyma.08G339600	2.21477	0.00614115	5.50097	5.67701	4.8611	6.1537	5.1921	5.70689	4.5301	6.82392	LPC1	UniRef100_C6T223 Uncharacterized protein n=1 Tax=Glycine max TaxID=3847 RepID=C6T223_SOYBN	2e-41	98.53	NA	NA	NA	NA	NA	NA	NA	NA	NA	NA	NA	NA	NA	NA	NA
Glyma.03G193600	-2.04781	0.00626849	3.5697	3.16888	3.98466	2.91708	3.90767	3.34439	4.06165	2.2761	LPC2	UniRef100_I1JPZ9 Lipase_GDSL domain-containing protein n=2 Tax=Soja TaxID=1462606 RepID=I1JPZ9_SOYBN	0	99.72	UniRef100_I1JPZ9 Lipase_GDSL domain-containing protein n=2 Tax=Soja TaxID=1462606 RepID=I1JPZ9_SOYBN	0	99.72	AT5G03610.1 | Symbols: | GDSL-like Lipase/Acylhydrolase superfamily protein | chr5:915650-918326 FORWARD LENGTH=359	9e-135	96.58	GO:0016042	lipid catabolic process;	GO:0016788	hydrolase activity, acting on ester bonds;	GO:0005576	extracellular region	PF00657	Lipase_GDSL;	AT5G03610|F17C15.30|F17C15_30
Glyma.07G052300	-1.89849	0.00626849	4.01629	4.32195	5.1445	3.35825	5.05601	3.32315	5.23299	3.41091	LPC2	UniRef100_I1KHS1 Uncharacterized protein n=1 Tax=Glycine max TaxID=3847 RepID=I1KHS1_SOYBN	0	99.82	UniRef100_A0A445JSM3 Cytochrome P450 78A3 n=1 Tax=Glycine soja TaxID=3848 RepID=A0A445JSM3_GLYSO	0	99.82	AT2G46660.1 | Symbols: CYP78A6 | cytochrome P450, family 78, subfamily A, polypeptide 6 | chr2:19153602-19155417 REVERSE LENGTH=530	0	99.08	GO:0040008 GO:0048316 GO:0055114	regulation of growth; seed development; oxidation-reduction process;	GO:0005506 GO:0016709 GO:0020037	iron ion binding; oxidoreductase activity, acting on paired donors, with incorporation or reduction of molecular oxygen, NAD(P)H as one donor, and incorporation of one atom of oxygen; heme binding;	GO:0009507 GO:0016020 GO:0016021	chloroplast; membrane; integral component of membrane	PF00067	p450;	AT2G46660|CYP78A6|EOD3|cytochrome P450, family 78, subfamily A, polypeptide 6|enhancer of da1-1|T3A4.4|T3A4_4
Glyma.01G183100	-1.64308	0.00626849	5.21306	4.43243	5.24412	4.56371	5.24967	5.18864	5.23856	3.62631	LPC2	UniRef100_I1J937 Uncharacterized protein n=1 Tax=Glycine max TaxID=3847 RepID=I1J937_SOYBN	0	99.82	UniRef100_A0A445M4Q2 L-ascorbate oxidase-like isoform A n=1 Tax=Glycine soja TaxID=3848 RepID=A0A445M4Q2_GLYSO	0	99.82	AT5G66920.1 | Symbols: sks17 | SKU5 similar 17 | chr5:26722963-26725370 FORWARD LENGTH=546	0	95.93	GO:0006826 GO:0055072 GO:0055114 GO:0080167	iron ion transport; iron ion homeostasis; oxidation-reduction process; response to karrikin;	GO:0004322 GO:0005507 GO:0016491	ferroxidase activity; copper ion binding; oxidoreductase activity;	GO:0005576 GO:0005618 GO:0005886	extracellular region; cell wall; plasma membrane	PF07731 PF07732 PF00394	Cu-oxidase_2; Cu-oxidase_3; Cu-oxidase;	AT5G66920|sks17|SKU5 similar 17|MUD21.18|MUD21_18
Glyma.07G088350	-2.42404	0.00634028	5.52729	5.6536	6.88985	4.53829	6.93888	4.58622	6.84082	4.46638	LPC2	UniRef100_A0A0S3TCR2 Uncharacterized protein n=1 Tax=Vigna angularis var. angularis TaxID=157739 RepID=A0A0S3TCR2_PHAAN	1e-99	86.61	UniRef100_A0A5A7QAI1 Ig kappa chain V-VI region NQ2-6.1 n=1 Tax=Striga asiatica TaxID=4170 RepID=A0A5A7QAI1_STRAF	2e-39	99.11	NA	NA	NA	NA	NA	NA	NA	NA	NA	NA	NA	NA
Glyma.05G147700	-4.76044	0.00643153	1.94166	0.846149	1.77559	1.1981	1.93284	1.94753	1.61835	0.0739521	LPC2	UniRef100_I1K3M2 AAI domain-containing protein n=1 Tax=Glycine max TaxID=3847 RepID=I1K3M2_SOYBN	1e-126	99.44	UniRef100_I1K3M2 AAI domain-containing protein n=1 Tax=Glycine max TaxID=3847 RepID=I1K3M2_SOYBN	1e-126	99.44	AT1G27950.1 | Symbols: LTPG1 | glycosylphosphatidylinositol-anchored lipid protein transfer 1 | chr1:9740740-9741991 FORWARD LENGTH=193	2e-40	58.89	GO:0006869 GO:0042335 GO:0050832	lipid transport; cuticle development; defense response to fungus;	GO:0008289	lipid binding;	GO:0005576 GO:0005634 GO:0005783 GO:0005794 GO:0005886 GO:0009505 GO:0031225 GO:0046658 GO:0099503	extracellular region; nucleus; endoplasmic reticulum; Golgi apparatus; plasma membrane; plant-type cell wall; anchored component of membrane; anchored component of plasma membrane; secretory vesicle	PF14368	LTP_2;	AT1G27950|LTPG1|glycosylphosphatidylinositol-anchored lipid protein transfer 1|F13K9.6|F13K9_6
Glyma.14G053900	-4.11361	0.0065729	2.68649	1.06113	2.56339	1.48468	3.17466	2.36104	1.95213	0.170131	LPC2	UniRef100_I1M7N4 Uncharacterized protein n=2 Tax=Soja TaxID=1462606 RepID=I1M7N4_SOYBN	4e-109	99.36	UniRef100_UPI000F7C2897 uncharacterized protein LOC113847990 n=1 Tax=Abrus precatorius TaxID=3816 RepID=UPI000F7C2897	4e-96	98.73	AT2G40435.1 | Symbols: | BEST Arabidopsis thaliana protein match is: transcription regulators (TAIR:AT3G56220.1); Has 289 Blast hits to 289 proteins in 30 species: Archae - 0; Bacteria - 0; Metazoa - 0; Fungi - 0; Plants - 289; Viruses - 0; Other Eukaryotes - 0 (source: NCBI BLink). | chr2:16887048-16888407 FORWARD LENGTH=158	7e-62	98.73	GO:0008150	biological process;	GO:0003674	molecular function;	GO:0005575	cellular component	NA	NA	AT2G40435|T2P4.23
Glyma.17G218500	-3.98856	0.0065729	1.36957	1.44129	2.19805	0.764152	1.90753	1.01092	2.48857	0.394	LPC2	UniRef100_I1MX00 Protein kinase domain-containing protein n=2 Tax=Soja TaxID=1462606 RepID=I1MX00_SOYBN	0	99.85	UniRef100_I1MX00 Protein kinase domain-containing protein n=2 Tax=Soja TaxID=1462606 RepID=I1MX00_SOYBN	0	99.85	AT5G10530.1 | Symbols: | Concanavalin A-like lectin protein kinase family protein | chr5:3324978-3326933 REVERSE LENGTH=651	0	93.19	GO:0002229 GO:0006468 GO:0006952 GO:0010726 GO:0010942 GO:0042742	defense response to oomycetes; protein phosphorylation; defense response; positive regulation of hydrogen peroxide metabolic process; positive regulation of cell death; defense response to bacterium;	GO:0004675 GO:0005515 GO:0005524 GO:0016301 GO:0030246	transmembrane receptor protein serine/threonine kinase activity; protein binding; ATP binding; kinase activity; carbohydrate binding;	GO:0005576 GO:0005886 GO:0016021	extracellular region; plasma membrane; integral component of membrane	PF00069 PF00139	Pkinase; Lectin_legB;	AT5G10530|LecRK-IX.1|L-type lectin receptor kinase IX.1|F12B17.120|F12B17_120
Glyma.07G205100	-1.53078	0.0065729	5.0843	4.9542	5.7139	4.47654	5.73459	4.65078	5.69321	4.21519	LPC2	UniRef100_I1KLS9 Uncharacterized protein n=2 Tax=Soja TaxID=1462606 RepID=I1KLS9_SOYBN	0	99.84	UniRef100_A0A445I638 Protein CHUP1, chloroplastic isoform A n=1 Tax=Glycine soja TaxID=3848 RepID=A0A445I638_GLYSO	0	98.23	AT3G25690.1 | Symbols: CHUP1 | Hydroxyproline-rich glycoprotein family protein | chr3:9354061-9357757 FORWARD LENGTH=1004	4e-104	42.42	GO:0009658 GO:0009902	chloroplast organization; chloroplast relocation;	NA	NA	GO:0005623 GO:0005634 GO:0005829 GO:0009507 GO:0009707	cell; nucleus; cytosol; chloroplast; chloroplast outer membrane	NA	NA	AT3G25690|CHUP1|AtCHUP1|CHLOROPLAST UNUSUAL POSITIONING 1|Arabidopsis thaliana CHLOROPLAST UNUSUAL POSITIONING 1|T5M7.14
Glyma.11G123300	2.16938	0.00714008	3.20261	4.07001	2.38871	4.54765	1.73002	4.18434	3.0474	5.09262	LPC1	UniRef100_A0A0B2P9Z2 Uncharacterized protein n=2 Tax=Soja TaxID=1462606 RepID=A0A0B2P9Z2_GLYSO	3e-44	98.63	UniRef100_A0A2R6RH91 Coiled-coil domain-containing protein n=1 Tax=Actinidia chinensis var. chinensis TaxID=1590841 RepID=A0A2R6RH91_ACTCC	8e-18	97.26	AT2G15960.1 | Symbols: | unknown protein; Has 14 Blast hits to 14 proteins in 5 species: Archae - 0; Bacteria - 0; Metazoa - 0; Fungi - 0; Plants - 14; Viruses - 0; Other Eukaryotes - 0 (source: NCBI BLink). | chr2:6947353-6947586 FORWARD LENGTH=77	5e-15	98.63	GO:0008150	biological process;	GO:0003674	molecular function;	GO:0005575	cellular component	NA	NA	AT2G15960|F19G14.4|F19G14_4
Glyma.09G256100	-2.04211	0.00728885	3.71714	3.41452	4.30134	3.00769	4.21474	3.3854	4.38794	2.44111	LPC2	UniRef100_I1L6G7 Pectate_lyase_3 domain-containing protein n=2 Tax=Soja TaxID=1462606 RepID=I1L6G7_SOYBN	0	99.79	UniRef100_I1L6G7 Pectate_lyase_3 domain-containing protein n=2 Tax=Soja TaxID=1462606 RepID=I1L6G7_SOYBN	0	99.79	AT3G61490.1 | Symbols: | Pectin lyase-like superfamily protein | chr3:22758439-22760137 FORWARD LENGTH=476	0	92.58	GO:0005975 GO:0071555	carbohydrate metabolic process; cell wall organization;	GO:0004650 GO:0016829	polygalacturonase activity; lyase activity;	GO:0005576 GO:0009507	extracellular region; chloroplast	PF12708	Pectate_lyase_3;	AT3G61490|F2A19.90
Glyma.02G307700	-1.55506	0.00738943	5.5524	4.97384	5.75447	4.92789	5.7877	5.39553	5.72125	4.22643	LPC2	UniRef100_A0A0B2SI82 Fasciclin-like arabinogalactan protein 7 n=2 Tax=Soja TaxID=1462606 RepID=A0A0B2SI82_GLYSO	1e-180	99.61	UniRef100_A0A0B2SI82 Fasciclin-like arabinogalactan protein 7 n=2 Tax=Soja TaxID=1462606 RepID=A0A0B2SI82_GLYSO	1e-180	99.61	AT2G04780.1 | Symbols: FLA7 | FASCICLIN-like arabinoogalactan 7 | chr2:1677488-1678252 FORWARD LENGTH=254	3e-81	86.77	GO:0009834	plant-type secondary cell wall biogenesis;	NA	NA	GO:0005739 GO:0005886 GO:0031225 GO:0046658 GO:0099503	mitochondrion; plasma membrane; anchored component of membrane; anchored component of plasma membrane; secretory vesicle	PF02469	Fasciclin;	AT2G04780|FLA7|FASCICLIN-like arabinoogalactan 7|F28I8.18|F28I8_18
Glyma.01G206600	-2.39171	0.00759517	2.73873	2.76397	3.15968	2.42216	2.56103	2.85719	3.75833	1.76961	LPC2	UniRef100_A0A0R0LKW8 AP2/ERF domain-containing protein n=1 Tax=Glycine max TaxID=3847 RepID=A0A0R0LKW8_SOYBN	0	99.64	UniRef100_A0A0R0LKW8 AP2/ERF domain-containing protein n=1 Tax=Glycine max TaxID=3847 RepID=A0A0R0LKW8_SOYBN	0	99.64	AT4G17500.1 | Symbols: ATERF-1, ERF-1 | ethylene responsive element binding factor 1 | chr4:9759405-9760211 FORWARD LENGTH=268	6e-82	89.09	GO:0001944 GO:0006355 GO:0006952 GO:0009624 GO:0009873 GO:0010200 GO:0045893 GO:0051301	vasculature development; regulation of transcription, DNA-templated; defense response; response to nematode; ethylene-activated signaling pathway; response to chitin; positive regulation of transcription, DNA-templated; cell division;	GO:0003677 GO:0003700 GO:0044212	DNA binding; DNA-binding transcription factor activity; transcription regulatory region DNA binding;	GO:0005634	nucleus	PF00847	AP2;	AT4G17500|ATERF-1|ERF-1|ERF1A|AtERF#100|ethylene responsive element binding factor 1|DL4785W|FCAALL.123
Glyma.20G248100	-2.25187	0.00822037	3.58891	3.88229	4.04266	3.46061	3.17185	3.86695	4.91346	2.85111	LPC2	UniRef100_I1NJD6 BHLH domain-containing protein n=1 Tax=Glycine max TaxID=3847 RepID=I1NJD6_SOYBN	0	83.28	UniRef100_I1NJD6 BHLH domain-containing protein n=1 Tax=Glycine max TaxID=3847 RepID=I1NJD6_SOYBN	0	83.28	AT1G05805.1 | Symbols: | basic helix-loop-helix (bHLH) DNA-binding superfamily protein | chr1:1744843-1747427 FORWARD LENGTH=362	5e-59	60.37	GO:0006355 GO:0010119	regulation of transcription, DNA-templated; regulation of stomatal movement;	GO:0001228 GO:0003700 GO:0005515 GO:0044212 GO:0046983	DNA-binding transcription activator activity, RNA polymerase II-specific; DNA-binding transcription factor activity; protein binding; transcription regulatory region DNA binding; protein dimerization activity;	GO:0005634 GO:0005829	nucleus; cytosol	PF00010 PF01397 PF00010	HLH; Terpene_synth; HLH;	AT1G05805|AKS2|ABA-responsive kinase substrate 2
Glyma.11G087600	-1.84367	0.00888336	3.37832	3.74561	3.86204	3.28518	3.13546	3.54023	4.58863	2.9026	LPC2	UniRef100_I1LIC9 RING-type domain-containing protein n=2 Tax=Soja TaxID=1462606 RepID=I1LIC9_SOYBN	7e-164	99.56	UniRef100_I1LIC9 RING-type domain-containing protein n=2 Tax=Soja TaxID=1462606 RepID=I1LIC9_SOYBN	7e-164	99.56	AT1G76410.1 | Symbols: ATL8 | RING/U-box superfamily protein | chr1:28668915-28669472 FORWARD LENGTH=185	2e-63	78.85	GO:0016567	protein ubiquitination;	GO:0016740 GO:0046872	transferase activity; metal ion binding;	GO:0016021	integral component of membrane	PF13639	zf-RING_2;	AT1G76410|ATL8|F15M4.9
Glyma.19G069200	2.35704	0.00888336	2.68644	3.21314	2.47395	3.27779	2.77732	2.62585	2.17058	4.2557	LPC1	UniRef100_I1N738 PPM-type phosphatase domain-containing protein n=1 Tax=Glycine max TaxID=3847 RepID=I1N738_SOYBN	0	99.74	UniRef100_I1N738 PPM-type phosphatase domain-containing protein n=1 Tax=Glycine max TaxID=3847 RepID=I1N738_SOYBN	0	99.74	AT1G07430.1 | Symbols: HAI2 | highly ABA-induced PP2C gene 2 | chr1:2281151-2282656 REVERSE LENGTH=442	9e-87	72.22	GO:0006470 GO:0009788 GO:0009939 GO:0010030 GO:0040008 GO:0048838 GO:1902039	protein dephosphorylation; negative regulation of abscisic acid-activated signaling pathway; positive regulation of gibberellic acid mediated signaling pathway; positive regulation of seed germination; regulation of growth; release of seed from dormancy; negative regulation of seed dormancy process;	GO:0004722 GO:0004724 GO:0046872	protein serine/threonine phosphatase activity; magnesium-dependent protein serine/threonine phosphatase activity; metal ion binding;	GO:0005634 GO:0005829 GO:0005886 GO:0009507	nucleus; cytosol; plasma membrane; chloroplast	PF00481	PP2C;	AT1G07430|HAI2|AIP1|AtAIP1|HON|highly ABA-induced PP2C gene 2|AKT1 interacting protein phosphatase 1|HONSU (Korean for abnormal drowsiness)|F22G5.22|F22G5_22
Glyma.17G127900	3.94525	0.00888499	2.34803	2.25004	1.10647	3.26288	1.38403	2.99069	0.82892	3.67117	LPC1	UniRef100_I1MUM6 Uncharacterized protein n=1 Tax=Glycine max TaxID=3847 RepID=I1MUM6_SOYBN	0	99.66	UniRef100_UPI000F7C9B21 uncharacterized protein LOC113850498 n=1 Tax=Abrus precatorius TaxID=3816 RepID=UPI000F7C9B21	1e-122	99.31	AT5G50360.1 | Symbols: | unknown protein; BEST Arabidopsis thaliana protein match is: unknown protein (TAIR:AT3G48510.1); Has 1807 Blast hits to 1807 proteins in 277 species: Archae - 0; Bacteria - 0; Metazoa - 736; Fungi - 347; Plants - 385; Viruses - 0; Other Eukaryotes - 339 (source: NCBI BLink). | chr5:20505433-20506308 REVERSE LENGTH=291	5e-59	98.28	GO:2000143	negative regulation of DNA-templated transcription, initiation;	GO:0003674	molecular function;	GO:0005634	nucleus	NA	NA	AT5G50360|AITR5|DIG2|ABA-induced transcription repressor 5|Dynamic Influencer of Gene expression 2|MXI22.7|MXI22_7
Glyma.05G102100	-2.3902	0.00899842	6.59281	5.94872	7.27354	5.53295	7.43813	6.02926	7.10894	4.78849	LPC2	UniRef100_I1K2A3 Uncharacterized protein n=2 Tax=Soja TaxID=1462606 RepID=I1K2A3_SOYBN	4e-128	99.53	UniRef100_UPI000F7CC33E lysine-rich arabinogalactan protein 18-like n=1 Tax=Abrus precatorius TaxID=3816 RepID=UPI000F7CC33E	6e-33	38.21	AT4G37450.1 | Symbols: AGP18, ATAGP18 | arabinogalactan protein _x0001_18 | chr4:17605926-17606734 REVERSE LENGTH=209	2e-14	31.13	GO:0009554	megasporogenesis;	NA	NA	GO:0005886 GO:0031225	plasma membrane; anchored component of membrane	NA	NA	AT4G37450|AGP18|ATAGP18|arabinogalactan protein 18|F6G17.100|F6G17_100|ARABINOGALACTAN PROTEIN AGP18
Glyma.03G260300	-1.68285	0.00910844	5.82122	5.62527	6.29866	5.28251	6.15347	5.59972	6.44385	4.8067	LPC2	UniRef100_I1JS32 3-ketoacyl-CoA synthase n=1 Tax=Glycine max TaxID=3847 RepID=I1JS32_SOYBN	0	99.81	UniRef100_I1JS32 3-ketoacyl-CoA synthase n=1 Tax=Glycine max TaxID=3847 RepID=I1JS32_SOYBN	0	99.81	AT1G01120.1 | Symbols: KCS1 | 3-ketoacyl-CoA synthase 1 | chr1:57392-58978 REVERSE LENGTH=528	0	98.12	GO:0000038 GO:0006633 GO:0009409 GO:0009416 GO:0010025 GO:0030497 GO:0042335	very long-chain fatty acid metabolic process; fatty acid biosynthetic process; response to cold; response to light stimulus; wax biosynthetic process; fatty acid elongation; cuticle development;	GO:0009922 GO:0102336 GO:0102337 GO:0102338 GO:0102756	fatty acid elongase activity; 3-oxo-arachidoyl-CoA synthase activity; 3-oxo-cerotoyl-CoA synthase activity; 3-oxo-lignoceronyl-CoA synthase activity; very-long-chain 3-ketoacyl-CoA synthase activity;	GO:0005737 GO:0005783 GO:0005789 GO:0016020 GO:0016021 GO:0022626	cytoplasm; endoplasmic reticulum; endoplasmic reticulum membrane; membrane; integral component of membrane; cytosolic ribosome	PF08541 PF08392	ACP_syn_III_C; FAE1_CUT1_RppA;	AT1G01120|KCS1|3-ketoacyl-CoA synthase 1|T25K16.11|T25K16_11
Glyma.11G077700	-1.58862	0.00925247	5.00807	4.60509	5.52563	4.27164	5.70921	4.54065	5.34205	3.86813	LPC2	UniRef100_I1LI21 Uncharacterized protein n=2 Tax=Soja TaxID=1462606 RepID=I1LI21_SOYBN	0	99.67	UniRef100_UPI0010FB5661 thaumatin-like protein 1 n=1 Tax=Cajanus cajan TaxID=3821 RepID=UPI0010FB5661	0	99.34	AT4G36010.1 | Symbols: | Pathogenesis-related thaumatin superfamily protein | chr4:17039472-17040976 REVERSE LENGTH=301	5e-127	87.21	GO:0006952	defense response;	GO:0003674	molecular function;	GO:0005576 GO:0031225	extracellular region; anchored component of membrane	PF00314	Thaumatin;	AT4G36010|T19K4.140|T19K4_140
Glyma.14G038300	4.95426	0.00934759	3.40629	4.82936	2.54989	5.22986	2.61485	3.93391	2.48494	7.17378	LPC1	UniRef100_A0A0R0G8Z2 Cysteine proteinase inhibitor n=1 Tax=Glycine max TaxID=3847 RepID=A0A0R0G8Z2_SOYBN	2e-140	99.5	UniRef100_A0A0R0G8Z2 Cysteine proteinase inhibitor n=1 Tax=Glycine max TaxID=3847 RepID=A0A0R0G8Z2_SOYBN	2e-140	99.5	AT3G12490.2 | Symbols: ATCYSB, ATCYS6, CYSB | cystatin B | chr3:3960523-3961876 REVERSE LENGTH=234	4e-32	82.09	GO:0006952 GO:0006972 GO:0006979 GO:0009409 GO:0009414	defense response; hyperosmotic response; response to oxidative stress; response to cold; response to water deprivation;	GO:0004869 GO:0005515 GO:0050897	cysteine-type endopeptidase inhibitor activity; protein binding; cobalt ion binding;	GO:0005576 GO:0005783 GO:0005829	extracellular region; endoplasmic reticulum; cytosol	PF00031	Cystatin;	AT3G12490|ATCYSB|ATCYS6|CYSB|cystatin B|ARABIDOPSIS THALIANA PHYTOCYSTATIN 6|T2E22.19
Glyma.19G249800	-3.07501	0.00947271	1.75124	1.28853	1.67928	1.43864	1.25373	2.08291	2.10482	0.472234	LPC2	UniRef100_I1NCE9 Uncharacterized protein n=2 Tax=Soja TaxID=1462606 RepID=I1NCE9_SOYBN	0	99.77	UniRef100_UPI000F7C7F4E uncharacterized protein LOC113862967 n=1 Tax=Abrus precatorius TaxID=3816 RepID=UPI000F7C7F4E	0	99.77	AT5G18460.1 | Symbols: | Protein of Unknown Function (DUF239) | chr5:6123205-6126505 FORWARD LENGTH=430	0	90.37	GO:0008150	biological process;	NA	NA	GO:0005576	extracellular region	PF14365 PF03080	Neprosin_AP; Neprosin;	AT5G18460|F20L16.180|F20L16_180
Glyma.06G301500	4.41982	0.00957616	3.48747	3.30863	1.84591	4.65765	2.24767	4.31401	1.44415	5.17311	LPC1	UniRef100_Q42795 Beta-amylase n=1 Tax=Glycine max TaxID=3847 RepID=Q42795_SOYBN	0	99.8	UniRef100_Q42795 Beta-amylase n=1 Tax=Glycine max TaxID=3847 RepID=Q42795_SOYBN	0	99.8	AT4G15210.1 | Symbols: ATBETA-AMY, AT-BETA-AMY, RAM1, BMY1, BAM5 | beta-amylase 5 | chr4:8666734-8669357 REVERSE LENGTH=498	0	99.8	GO:0005983 GO:0080027	starch catabolic process; response to herbivore;	GO:0016161 GO:0102229	beta-amylase activity; amylopectin maltohydrolase activity;	GO:0005576 GO:0005829 GO:0099503	extracellular region; cytosol; secretory vesicle	PF01373	Glyco_hydro_14;	AT4G15210|ATBETA-AMY|AT-BETA-AMY|RAM1|BMY1|BAM5|ARABIDOPSIS THALIANA BETA-AMYLASE|REDUCED BETA AMYLASE 1|beta-amylase 5|DL3650C|FCAALL.97
Glyma.12G122300	-2.24533	0.0097149	3.29229	2.77748	3.42202	2.77666	3.1022	3.41902	3.74183	1.81312	LPC2	UniRef100_C6TI78 PMR5N domain-containing protein n=5 Tax=Phaseoleae TaxID=163735 RepID=C6TI78_SOYBN	0	99.72	UniRef100_C6TI78 PMR5N domain-containing protein n=5 Tax=Phaseoleae TaxID=163735 RepID=C6TI78_SOYBN	0	99.72	AT2G42570.1 | Symbols: TBL39 | TRICHOME BIREFRINGENCE-LIKE 39 | chr2:17717498-17719921 REVERSE LENGTH=367	4e-160	93.79	NA	NA	GO:0016413	O-acetyltransferase activity;	GO:0005773 GO:0005794 GO:0009506 GO:0016021	vacuole; Golgi apparatus; plasmodesma; integral component of membrane	PF14416 PF13839	PMR5N; PC-Esterase;	AT2G42570
Glyma.18G222200	-1.88146	0.0097149	5.1762	4.39542	5.55152	4.25132	5.80299	4.75834	5.30005	3.4908	LPC2	UniRef100_I1N3G2 Uncharacterized protein n=3 Tax=Soja TaxID=1462606 RepID=I1N3G2_SOYBN	0	99.76	UniRef100_UPI000F7C1AA8 fasciclin-like arabinogalactan protein 10 n=1 Tax=Abrus precatorius TaxID=3816 RepID=UPI000F7C1AA8	0	99.28	AT2G45470.1 | Symbols: FLA8, AGP8 | FASCICLIN-like arabinogalactan protein 8 | chr2:18742797-18744059 REVERSE LENGTH=420	7e-168	96.64	NA	NA	NA	NA	GO:0005829 GO:0005886 GO:0009507 GO:0031225 GO:0046658 GO:0048046 GO:0099503	cytosol; plasma membrane; chloroplast; anchored component of membrane; anchored component of plasma membrane; apoplast; secretory vesicle	PF02469	Fasciclin;	AT2G45470
Glyma.19G198500	-1.63441	0.0097149	4.1599	3.96654	4.63707	3.62348	4.55197	3.89853	4.72218	3.21091	LPC2	UniRef100_I1NAT5 Peptidase A1 domain-containing protein n=2 Tax=Soja TaxID=1462606 RepID=I1NAT5_SOYBN	0	99.79	UniRef100_I1NAT5 Peptidase A1 domain-containing protein n=2 Tax=Soja TaxID=1462606 RepID=I1NAT5_SOYBN	0	99.79	AT3G52500.1 | Symbols: | Eukaryotic aspartyl protease family protein | chr3:19465644-19467053 REVERSE LENGTH=469	0	93.42	GO:0006508 GO:0030163	proteolysis; protein catabolic process;	GO:0004190	aspartic-type endopeptidase activity;	GO:0005576 GO:0005618 GO:0009505	extracellular region; cell wall; plant-type cell wall	PF14543	TAXi_N;	AT3G52500|F22O6.120
Glyma.01G019800	2.62673	0.0097149	6.91059	6.89353	6.09577	7.5488	6.55707	7.14627	5.63447	8.15259	LPC1	UniRef100_I1J4X2 Uncharacterized protein n=1 Tax=Glycine max TaxID=3847 RepID=I1J4X2_SOYBN	0	99.88	UniRef100_A0A445LXR5 Glycine-rich domain-containing protein 1 isoform A n=1 Tax=Glycine soja TaxID=3848 RepID=A0A445LXR5_GLYSO	0	99.88	AT2G22660.2 | Symbols: | Protein of unknown function (duplicated DUF1399) | chr2:9627737-9630840 FORWARD LENGTH=819	0	93.02	GO:0006970 GO:0009738	response to osmotic stress; abscisic acid-activated signaling pathway;	NA	NA	GO:0005634 GO:0005737 GO:0005886	nucleus; cytoplasm; plasma membrane	PF07173	GRDP-like;	AT2G22660|AtGRDP1|Glycine-Rich Domain Protein1|T9I22.10|T9I22_10
Glyma.13G117000	-2.09102	0.00993633	5.06979	4.60633	5.69874	4.19586	5.79891	4.58371	5.59857	3.61409	LPC2	UniRef100_K7LZ54 Pectin acetylesterase n=1 Tax=Glycine max TaxID=3847 RepID=K7LZ54_SOYBN	0	99.76	UniRef100_K7LZ54 Pectin acetylesterase n=1 Tax=Glycine max TaxID=3847 RepID=K7LZ54_SOYBN	0	99.76	AT5G26670.1 | Symbols: | Pectinacetylesterase family protein | chr5:9318456-9320816 FORWARD LENGTH=416	0	95.69	GO:0071555	cell wall organization;	GO:0052689 GO:0052793	carboxylic ester hydrolase activity; pectin acetylesterase activity;	GO:0005576 GO:0009505	extracellular region; plant-type cell wall	PF03283	PAE;	AT5G26670|AtPAE10|Pectin Acetyesterase 10

## Sheet: ST7 STEM B1aB2.Mock-EV.Mock
Supplemental Table 7. Significantly differentially expressed genes (DEGs, FDR < 0.01) identified by comparing mock-infected stems of B1a/B2 and Empty vector (EV) plants. Output from edgeR including Wm82.a4.v1 gene identifier [Gene ID], log2 fold-change [logFC], false discovery rate [FDR], and log2 counts per million [logCPM]) is reported for Mock, P. gregata, EV, B1a/B2, EV x Mock, B1a.B2 x Mock,…
Wm82.a4.v1 Identfier	logFC	FDR	Mock	P. gregata	EV	B1a/B2	EV x Mock	B1a/B2 x Mock	EV x P.gregata	B1a/B2 x P. gregata	Cluster	Top Uniref100 Viridaeplantae Hit	Best HSP Evalue (E<10-6)	Best HSP Coverage (%)	Top Most Descriptive Uniref100 Viridaeplantae Hit	Best HSP Evalue (E<10-6)	Best HSP Coverage (%)	Top Arabidopsis (TAIR10) BLASTP Hit	Best HSP Evalue (E<10-10)	Best HSP Coverage (%)	GO Biological Process IDs	GO Biological Process Descriptions	GO Molecular Function IDs	GO Molecular Function Descriptions	GO Cellular Component IDs	GO Cellular Component Descriptions	PFAM IDs	PFAM Names	Alternative TAIR10 IDs
Glyma.02G042500	-5.69581	1.36902e-23	2.8634	9.15502	7.23772	4.7807	5.05712	0.669672	9.41833	8.89172	SMC1	UniRef100_Q9SDY6 Chitinase class I n=3 Tax=Soja TaxID=1462606 RepID=Q9SDY6_SOYBN	0	99.69	UniRef100_Q9SDY6 Chitinase class I n=3 Tax=Soja TaxID=1462606 RepID=Q9SDY6_SOYBN	0	99.69	AT3G12500.1 | Symbols: ATHCHIB, PR3, PR-3, CHI-B, B-CHI, HCHIB | basic chitinase | chr3:3962501-3963984 REVERSE LENGTH=335	1e-145	92.83	GO:0000272 GO:0006032 GO:0009626 GO:0009871 GO:0016998 GO:0031640 GO:0046686 GO:0050832	polysaccharide catabolic process; chitin catabolic process; plant-type hypersensitive response; jasmonic acid and ethylene-dependent systemic resistance, ethylene mediated signaling pathway; cell wall macromolecule catabolic process; killing of cells of other organism; response to cadmium ion; defense response to fungus;	GO:0004568 GO:0008061	chitinase activity; chitin binding;	GO:0005576 GO:0005622 GO:0005773 GO:0005774 GO:0005829 GO:0099503	extracellular region; intracellular; vacuole; vacuolar membrane; cytosol; secretory vesicle	PF00187 PF00182	Chitin_bind_1; Glyco_hydro_19;	AT3G12500|ATHCHIB|PR3|PR-3|CHI-B|B-CHI|HCHIB|basic chitinase|PATHOGENESIS-RELATED 3|T2E22.18
Glyma.14G052100	-5.40257	5.95718e-19	1.9567	2.49533	3.74844	0.703597	3.60046	0.312941	3.89641	1.09425	SMC1	UniRef100_A0A0R0GA88 Uncharacterized protein n=1 Tax=Glycine max TaxID=3847 RepID=A0A0R0GA88_SOYBN	3e-93	99.32	UniRef100_UPI001015F8EC RNA-binding protein 12-like n=1 Tax=Vigna unguiculata TaxID=3917 RepID=UPI001015F8EC	1e-23	85.03	NA	NA	NA	NA	NA	NA	NA	NA	NA	PF07172	GRP;	NA
Glyma.20G080400	-5.58613	6.40038e-17	2.30774	5.21161	5.0682	2.45115	4.20035	0.415139	5.93606	4.48717	SMC1	UniRef100_K7N295 Uncharacterized protein n=1 Tax=Glycine max TaxID=3847 RepID=K7N295_SOYBN	5e-57	98.9	NA	NA	NA	NA	NA	NA	NA	NA	NA	NA	NA	NA	NA	NA	NA
Glyma.03G194900	-3.99704	1.08025e-15	3.3452	3.83421	5.08278	2.09663	5.11839	1.57201	5.04716	2.62125	SMC1	UniRef100_A0A0R0KTD9 Uncharacterized protein n=1 Tax=Glycine max TaxID=3847 RepID=A0A0R0KTD9_SOYBN	2e-40	98.55	UniRef100_A0A445FIM8 Protein ABSCISIC ACID-INSENSITIVE 5 isoform A n=2 Tax=Soja TaxID=1462606 RepID=A0A445FIM8_GLYSO	2e-07	68.12	NA	NA	NA	NA	NA	NA	NA	NA	NA	NA	NA	NA
Glyma.17G030400	-7.3452	1.02222e-14	1.42349	8.58516	5.99363	4.01502	2.80834	0.0386504	9.17893	7.99139	SMC1	UniRef100_C6T3A2 Bet_v_1 domain-containing protein n=2 Tax=Soja TaxID=1462606 RepID=C6T3A2_SOYBN	1e-108	99.37	UniRef100_C6T3A2 Bet_v_1 domain-containing protein n=2 Tax=Soja TaxID=1462606 RepID=C6T3A2_SOYBN	1e-108	99.37	AT1G24020.1 | Symbols: MLP423 | MLP-like protein 423 | chr1:8500653-8501458 REVERSE LENGTH=155	8e-10	94.97	GO:0006952 GO:0009738	defense response; abscisic acid-activated signaling pathway;	GO:0004864 GO:0010427 GO:0038023	protein phosphatase inhibitor activity; abscisic acid binding; signaling receptor activity;	GO:0005634 GO:0005829 GO:0009507	nucleus; cytosol; chloroplast	PF00407	Bet_v_1;	AT1G24020|MLP423|MLP-like protein 423|T23E23.28|T23E23_28
Glyma.12G207600	-3.0192	1.02222e-14	4.3801	3.96565	5.83828	2.50746	5.83334	2.92686	5.84323	2.08806	SMC1	UniRef100_A0A0R0H8B1 FAS1 domain-containing protein n=3 Tax=Soja TaxID=1462606 RepID=A0A0R0H8B1_SOYBN	3e-178	99.6	UniRef100_A0A0R0H8B1 FAS1 domain-containing protein n=3 Tax=Soja TaxID=1462606 RepID=A0A0R0H8B1_SOYBN	3e-178	99.6	AT1G03870.1 | Symbols: FLA9 | FASCICLIN-like arabinoogalactan 9 | chr1:982625-983368 REVERSE LENGTH=247	3e-71	85.26	GO:0009834	plant-type secondary cell wall biogenesis;	NA	NA	GO:0005576 GO:0005886 GO:0031225 GO:0046658 GO:0099503	extracellular region; plasma membrane; anchored component of membrane; anchored component of plasma membrane; secretory vesicle	PF02469	Fasciclin;	AT1G03870|FLA9|FASCICLIN-like arabinoogalactan 9|F21M11.20|F21M11_20
Glyma.16G173000	-4.68782	1.44183e-14	3.62435	7.98977	7.32611	4.28801	5.71838	1.53032	8.93383	7.0457	SMC1	UniRef100_A0A0B2QJL8 Acidic endochitinase n=2 Tax=Soja TaxID=1462606 RepID=A0A0B2QJL8_GLYSO	0	99.66	UniRef100_A0A0B2QJL8 Acidic endochitinase n=2 Tax=Soja TaxID=1462606 RepID=A0A0B2QJL8_GLYSO	0	99.66	AT5G24090.1 | Symbols: ATCHIA, CHIA | chitinase A | chr5:8143805-8145153 REVERSE LENGTH=302	2e-123	98.99	GO:0000272 GO:0002221 GO:0006032 GO:0009409 GO:0009611 GO:0009642 GO:0009651 GO:0042631	polysaccharide catabolic process; pattern recognition receptor signaling pathway; chitin catabolic process; response to cold; response to wounding; response to light intensity; response to salt stress; cellular response to water deprivation;	GO:0003796 GO:0004568 GO:0008422	lysozyme activity; chitinase activity; beta-glucosidase activity;	GO:0005576 GO:0005615	extracellular region; extracellular space	PF00704	Glyco_hydro_18;	AT5G24090|ATCHIA|CHIA|LYS1|chitinase A|Lysozyme 1|MZF18.2|MZF18_2
Glyma.13G329900	-3.16943	6.76908e-14	3.51262	4.16295	5.14104	2.53453	4.97316	2.05207	5.30891	3.01698	SMC1	UniRef100_K7M398 Uncharacterized protein n=2 Tax=Soja TaxID=1462606 RepID=K7M398_SOYBN	5e-47	98.7	NA	NA	NA	NA	NA	NA	NA	NA	NA	NA	NA	NA	NA	NA	NA
Glyma.13G085800	-3.56186	3.90152e-13	2.97558	3.78156	4.39068	2.36646	4.472	1.47915	4.30936	3.25376	SMC1	UniRef100_A0A0B2QWV1 Uncharacterized protein n=2 Tax=Soja TaxID=1462606 RepID=A0A0B2QWV1_GLYSO	2e-52	98.78	UniRef100_UPI000F7C753A uncharacterized protein LOC113848277 n=1 Tax=Abrus precatorius TaxID=3816 RepID=UPI000F7C753A	4e-25	98.78	NA	NA	NA	NA	NA	NA	NA	NA	NA	NA	NA	NA
Glyma.20G130000	-4.38448	1.37215e-12	3.22111	8.55633	6.96403	4.81341	5.13213	1.31008	8.79592	8.31673	SMC1	UniRef100_I1NFY4 Uncharacterized protein n=1 Tax=Glycine max TaxID=3847 RepID=I1NFY4_SOYBN	5e-167	99.56	UniRef100_UPI000F7CA3AF uncharacterized protein LOC113872802 n=1 Tax=Abrus precatorius TaxID=3816 RepID=UPI000F7CA3AF	5e-150	99.56	AT2G15220.1 | Symbols: | Plant basic secretory protein (BSP) family protein | chr2:6608689-6609366 FORWARD LENGTH=225	3e-100	98.23	NA	NA	NA	NA	GO:0005576	extracellular region	PF04450	BSP;	AT2G15220
Glyma.16G119200	-3.59462	2.34411e-12	3.58323	3.14964	5.00124	1.73163	5.21979	1.94667	4.78269	1.51659	SMC1	UniRef100_I1MMY2 Chitin-binding type-1 domain-containing protein n=2 Tax=Soja TaxID=1462606 RepID=I1MMY2_SOYBN	0	99.69	UniRef100_I1MMY2 Chitin-binding type-1 domain-containing protein n=2 Tax=Soja TaxID=1462606 RepID=I1MMY2_SOYBN	0	99.69	AT3G12500.1 | Symbols: ATHCHIB, PR3, PR-3, CHI-B, B-CHI, HCHIB | basic chitinase | chr3:3962501-3963984 REVERSE LENGTH=335	5e-148	92.77	GO:0000272 GO:0006032 GO:0009626 GO:0009871 GO:0016998 GO:0031640 GO:0046686 GO:0050832	polysaccharide catabolic process; chitin catabolic process; plant-type hypersensitive response; jasmonic acid and ethylene-dependent systemic resistance, ethylene mediated signaling pathway; cell wall macromolecule catabolic process; killing of cells of other organism; response to cadmium ion; defense response to fungus;	GO:0004568 GO:0008061	chitinase activity; chitin binding;	GO:0005576 GO:0005622 GO:0005773 GO:0005774 GO:0005829 GO:0099503	extracellular region; intracellular; vacuole; vacuolar membrane; cytosol; secretory vesicle	PF00187 PF00182	Chitin_bind_1; Glyco_hydro_19;	AT3G12500|ATHCHIB|PR3|PR-3|CHI-B|B-CHI|HCHIB|basic chitinase|PATHOGENESIS-RELATED 3|T2E22.18
Glyma.10G245800	3.95983	2.95481e-12	2.73147	2.25004	0.746142	4.23536	1.14046	4.32248	0.351826	4.14825	SMC2	UniRef100_K7LL82 FAS1 domain-containing protein n=2 Tax=Soja TaxID=1462606 RepID=K7LL82_SOYBN	0	99.66	UniRef100_K7LL82 FAS1 domain-containing protein n=2 Tax=Soja TaxID=1462606 RepID=K7LL82_SOYBN	0	99.66	AT5G60490.1 | Symbols: FLA12 | FASCICLIN-like arabinogalactan-protein 12 | chr5:24325916-24326665 REVERSE LENGTH=249	2e-46	50.68	GO:0009834	plant-type secondary cell wall biogenesis;	NA	NA	GO:0005576 GO:0005886 GO:0031225	extracellular region; plasma membrane; anchored component of membrane	PF02469	Fasciclin;	AT5G60490|FLA12|AtFLA12|FASCICLIN-like arabinogalactan-protein 12|MUF9.12|MUF9_12
Glyma.04G123800	-2.98698	3.41066e-12	4.49584	4.99558	5.84469	3.64672	5.96234	3.02933	5.72705	4.26411	SMC1	UniRef100_I1JVV5 Ubiquinol oxidase n=3 Tax=Soja TaxID=1462606 RepID=I1JVV5_SOYBN	0	99.69	UniRef100_I1JVV5 Ubiquinol oxidase n=3 Tax=Soja TaxID=1462606 RepID=I1JVV5_SOYBN	0	99.69	AT3G22370.1 | Symbols: AOX1A, ATAOX1A | alternative oxidase 1A | chr3:7906890-7908416 FORWARD LENGTH=354	0	90.06	GO:0009409 GO:0010230 GO:0031930 GO:0045333 GO:0055114	response to cold; alternative respiration; mitochondria-nucleus signaling pathway; cellular respiration; oxidation-reduction process;	GO:0009916 GO:0046872 GO:0102721	alternative oxidase activity; metal ion binding; ubiquinol:oxygen oxidoreductase activity;	GO:0005739 GO:0005743 GO:0016021 GO:0070469	mitochondrion; mitochondrial inner membrane; integral component of membrane; respirasome	PF01786	AOX;	AT3G22370|AOX1A|ATAOX1A|HSR3|AtHSR3|alternative oxidase 1A|hyper-sensitivity-related 3|MCB17.10
Glyma.02G190900	-3.13747	1.03028e-11	4.83392	5.73802	6.45956	4.11238	6.35851	3.30933	6.5606	4.91544	SMC1	UniRef100_A0A0B2R3X4 Uncharacterized protein n=2 Tax=Soja TaxID=1462606 RepID=A0A0B2R3X4_GLYSO	2e-124	99.41	UniRef100_A0A1S3TSK7 uncharacterized protein LOC106758336 n=1 Tax=Vigna radiata var. radiata TaxID=3916 RepID=A0A1S3TSK7_VIGRR	2e-74	99.41	AT5G40690.1 | Symbols: | CONTAINS InterPro DOMAIN/s: EF-Hand 1, calcium-binding site (InterPro:IPR018247); BEST Arabidopsis thaliana protein match is: unknown protein (TAIR:AT2G41730.1); Has 1807 Blast hits to 1807 proteins in 277 species: Archae - 0; Bacteria - 0; Metazoa - 736; Fungi - 347; Plants - 385; Viruses - 0; Other Eukaryotes - 339 (source: NCBI BLink). | chr5:16290770-16291402 FORWARD …	1e-41	97.65	GO:0032259	methylation;	GO:0008168	methyltransferase activity;	GO:0005634 GO:0005737	nucleus; cytoplasm	NA	NA	AT5G40690|MNF13.25|MNF13_25
Glyma.06G193500	-3.22564	1.08715e-11	4.44953	5.82089	6.2249	4.04552	6.04208	2.85698	6.40772	5.23407	SMC1	UniRef100_A0A0B2R8K4 Glutathione S-transferase U9 n=2 Tax=Soja TaxID=1462606 RepID=A0A0B2R8K4_GLYSO	5e-172	99.58	UniRef100_A0A0B2R8K4 Glutathione S-transferase U9 n=2 Tax=Soja TaxID=1462606 RepID=A0A0B2R8K4_GLYSO	5e-172	99.58	AT5G62480.1 | Symbols: ATGSTU9, GST14, GST14B, GSTU9 | glutathione S-transferase tau 9 | chr5:25088775-25089566 REVERSE LENGTH=240	7e-84	95.34	GO:0006749 GO:0009407	glutathione metabolic process; toxin catabolic process;	GO:0004364	glutathione transferase activity;	GO:0005634 GO:0005737 GO:0005829	nucleus; cytoplasm; cytosol	PF13417	GST_N_3;	AT5G62480|ATGSTU9|GST14|GST14B|GSTU9|glutathione S-transferase tau 9|GLUTATHIONE S-TRANSFERASE 14|GLUTATHIONE S-TRANSFERASE 14B|K19B1.9|K19B1_9|GLUTATHIONE S-TRANSFERASE 14|GLUTATHIONE S-TRANSFERASE 14B
Glyma.17G222300	-4.47094	7.32766e-11	2.03207	3.84404	3.80724	2.06887	3.50828	0.555867	4.1062	3.58188	SMC1	UniRef100_K7MNC2 WRKY domain-containing protein n=2 Tax=Soja TaxID=1462606 RepID=K7MNC2_SOYBN	0	99.68	UniRef100_K7MNC2 WRKY domain-containing protein n=2 Tax=Soja TaxID=1462606 RepID=K7MNC2_SOYBN	0	99.68	AT1G80840.1 | Symbols: WRKY40, ATWRKY40 | WRKY DNA-binding protein 40 | chr1:30383834-30385356 FORWARD LENGTH=302	1e-61	96.81	GO:0002237 GO:0009611 GO:0009751 GO:0010200 GO:0031347 GO:0042742 GO:0045892 GO:0050691 GO:0050832	response to molecule of bacterial origin; response to wounding; response to salicylic acid; response to chitin; regulation of defense response; defense response to bacterium; negative regulation of transcription, DNA-templated; regulation of defense response to virus by host; defense response to fungus;	GO:0003700 GO:0005515 GO:0043565 GO:0044212	DNA-binding transcription factor activity; protein binding; sequence-specific DNA binding; transcription regulatory region DNA binding;	GO:0005634	nucleus	PF03106	WRKY;	AT1G80840|WRKY40|ATWRKY40|WRKY DNA-binding protein 40|F23A5.19|F23A5_19
Glyma.03G194800	-2.37294	7.8796e-11	4.11183	4.5654	5.25478	3.42244	5.25021	2.97344	5.25935	3.87145	SMC1	UniRef100_I1JQ12 AB hydrolase-1 domain-containing protein n=1 Tax=Glycine max TaxID=3847 RepID=I1JQ12_SOYBN	0	99.73	UniRef100_I1JQ12 AB hydrolase-1 domain-containing protein n=1 Tax=Glycine max TaxID=3847 RepID=I1JQ12_SOYBN	0	99.73	AT2G36290.1 | Symbols: | alpha/beta-Hydrolases superfamily protein | chr2:15208867-15210768 REVERSE LENGTH=364	8e-173	92.18	NA	NA	GO:0016787	hydrolase activity;	GO:0005576 GO:0005783	extracellular region; endoplasmic reticulum	PF12697	Abhydrolase_6;	AT2G36290
Glyma.04G230000	-3.2121	8.82073e-11	7.25526	9.26196	9.39887	7.11835	8.8754	5.63512	9.92234	8.60158	SMC1	UniRef100_C6T3M7 Uncharacterized protein n=2 Tax=Soja TaxID=1462606 RepID=C6T3M7_SOYBN	2e-56	98.91	NA	NA	NA	NA	NA	NA	NA	NA	NA	NA	NA	NA	NA	NA	NA
Glyma.10G198200	-4.05493	1.08729e-10	2.86275	5.33877	4.87332	3.3282	4.53198	1.19352	5.21466	5.46289	SMC1	UniRef100_A0A445IPX1 Uncharacterized protein n=1 Tax=Glycine soja TaxID=3848 RepID=A0A445IPX1_GLYSO	7e-92	99.51	NA	NA	NA	NA	NA	NA	NA	NA	NA	NA	NA	NA	NA	NA	NA
Glyma.01G160100	-3.55091	1.11442e-10	4.55964	6.34279	6.80406	4.09837	6.26877	2.85051	7.33935	5.34622	SMC1	UniRef100_I1J8E1 Uncharacterized protein n=2 Tax=Soja TaxID=1462606 RepID=I1J8E1_SOYBN	0	99.64	UniRef100_UPI000F7C1F46 endochitinase-like n=1 Tax=Abrus precatorius TaxID=3816 RepID=UPI000F7C1F46	9e-149	98.55	AT3G12500.1 | Symbols: ATHCHIB, PR3, PR-3, CHI-B, B-CHI, HCHIB | basic chitinase | chr3:3962501-3963984 REVERSE LENGTH=335	1e-114	88.41	GO:0000272 GO:0006032 GO:0009626 GO:0009871 GO:0016998 GO:0031640 GO:0046686 GO:0050832	polysaccharide catabolic process; chitin catabolic process; plant-type hypersensitive response; jasmonic acid and ethylene-dependent systemic resistance, ethylene mediated signaling pathway; cell wall macromolecule catabolic process; killing of cells of other organism; response to cadmium ion; defense response to fungus;	GO:0004568 GO:0008061	chitinase activity; chitin binding;	GO:0005576 GO:0005622 GO:0005773 GO:0005774 GO:0005829 GO:0099503	extracellular region; intracellular; vacuole; vacuolar membrane; cytosol; secretory vesicle	PF00182	Glyco_hydro_19;	AT3G12500|ATHCHIB|PR3|PR-3|CHI-B|B-CHI|HCHIB|basic chitinase|PATHOGENESIS-RELATED 3|T2E22.18
Glyma.07G243500	-5.11272	1.16688e-10	2.84889	10.9297	8.46908	5.30947	4.85018	0.847597	12.088	9.77133	SMC1	UniRef100_I1KMV0 Bet_v_1 domain-containing protein n=1 Tax=Glycine max TaxID=3847 RepID=I1KMV0_SOYBN	2e-113	99.4	UniRef100_I1KMV0 Bet_v_1 domain-containing protein n=1 Tax=Glycine max TaxID=3847 RepID=I1KMV0_SOYBN	2e-113	99.4	NA	NA	NA	NA	NA	NA	NA	NA	NA	PF00407	Bet_v_1;	AT1G24020|MLP423|MLP-like protein 423|T23E23.28|T23E23_28
Glyma.02G053600	-3.16466	1.2514e-10	4.80311	6.50403	6.80146	4.50569	6.33542	3.27081	7.2675	5.74056	SMC1	UniRef100_I1JCM4 AAA domain-containing protein n=1 Tax=Glycine max TaxID=3847 RepID=I1JCM4_SOYBN	0	99.8	UniRef100_I1JCM4 AAA domain-containing protein n=1 Tax=Glycine max TaxID=3847 RepID=I1JCM4_SOYBN	0	99.8	AT3G50930.1 | Symbols: BCS1 | cytochrome BC1 synthesis | chr3:18929817-18931547 FORWARD LENGTH=576	0	93.99	GO:0002237 GO:0008219 GO:0009411 GO:0009617 GO:0009626 GO:0009863	response to molecule of bacterial origin; cell death; response to UV; response to bacterium; plant-type hypersensitive response; salicylic acid mediated signaling pathway;	GO:0005524 GO:0016887 GO:0042802	ATP binding; ATPase activity; identical protein binding;	GO:0005739 GO:0005740 GO:0005741 GO:0005886 GO:0016021	mitochondrion; mitochondrial envelope; mitochondrial outer membrane; plasma membrane; integral component of membrane	PF00004 PF14363	AAA; AAA_assoc;	AT3G50930|BCS1|OM66|AtOM66|AtBCS1|cytochrome BC1 synthesis|Outer Mitochondrial membrane protein of 66 kDa|F18B3.210
Glyma.05G157000	-3.12819	1.7958e-10	3.25213	4.24752	5.01739	2.48226	4.65654	1.84771	5.37823	3.1168	SMC1	UniRef100_Q0GPG2 BZIP transcription factor n=1 Tax=Glycine max TaxID=3847 RepID=Q0GPG2_SOYBN	1e-114	99.39	UniRef100_Q0GPG2 BZIP transcription factor n=1 Tax=Glycine max TaxID=3847 RepID=Q0GPG2_SOYBN	1e-114	99.39	AT1G75390.1 | Symbols: AtbZIP44, bZIP44 | basic leucine-zipper 44 | chr1:28292224-28292745 FORWARD LENGTH=173	1e-41	90.85	GO:0006355 GO:0009845 GO:0045893	regulation of transcription, DNA-templated; seed germination; positive regulation of transcription, DNA-templated;	GO:0003700 GO:0005515 GO:0043565 GO:0044212 GO:0046982	DNA-binding transcription factor activity; protein binding; sequence-specific DNA binding; transcription regulatory region DNA binding; protein heterodimerization activity;	GO:0005634	nucleus	PF00170	bZIP_1;	AT1G75390|AtbZIP44|bZIP44|basic leucine-zipper 44|F1B16.8|F1B16_8
Glyma.10G060300	-2.82199	1.7958e-10	3.28214	3.56895	4.40937	2.44171	4.55833	2.00594	4.26041	2.87748	SMC1	UniRef100_A0A445III9 Thaumatin-like protein 1a n=2 Tax=Soja TaxID=1462606 RepID=A0A445III9_GLYSO	6e-175	99.59	UniRef100_A0A445III9 Thaumatin-like protein 1a n=2 Tax=Soja TaxID=1462606 RepID=A0A445III9_GLYSO	6e-175	99.59	AT1G20030.2 | Symbols: | Pathogenesis-related thaumatin superfamily protein | chr1:6945725-6947017 FORWARD LENGTH=316	4e-82	90.57	GO:0006952	defense response;	GO:0003674	molecular function;	GO:0005576 GO:0031225	extracellular region; anchored component of membrane	PF00314	Thaumatin;	AT1G20030|T20H2.19|T20H2_19
Glyma.04G062000	-2.71879	1.7958e-10	3.89363	3.73506	4.69515	2.93354	5.16823	2.61902	4.22206	3.24806	SMC1	UniRef100_I1JU80 Uncharacterized protein n=2 Tax=Soja TaxID=1462606 RepID=I1JU80_SOYBN	0	99.79	UniRef100_A0A4D6NSE9 Vacuolar protein 8 n=1 Tax=Vigna unguiculata TaxID=3917 RepID=A0A4D6NSE9_VIGUN	0	97.93	AT4G31890.1 | Symbols: | ARM repeat superfamily protein | chr4:15427290-15429049 REVERSE LENGTH=518	0	97.72	NA	NA	NA	NA	GO:0009507	chloroplast	NA	NA	AT4G31890
Glyma.12G013100	-2.64858	3.61183e-10	6.21768	6.04134	6.97985	5.27917	7.54287	4.89248	6.41682	5.66586	SMC1	UniRef100_A0A0R0H093 SHSP domain-containing protein n=1 Tax=Glycine max TaxID=3847 RepID=A0A0R0H093_SOYBN	3e-152	99.53	UniRef100_A0A0R0H093 SHSP domain-containing protein n=1 Tax=Glycine max TaxID=3847 RepID=A0A0R0H093_SOYBN	3e-152	99.53	AT4G25200.1 | Symbols: ATHSP23.6-MITO, HSP23.6-MITO | mitochondrion-localized small heat shock protein 23.6 | chr4:12917089-12917858 FORWARD LENGTH=210	2e-74	99.06	GO:0046686	response to cadmium ion;	GO:0003674	molecular function;	GO:0005739 GO:0009507	mitochondrion; chloroplast	PF00011	HSP20;	AT4G25200
Glyma.15G086000	2.98868	3.61183e-10	4.62666	3.64807	2.13065	6.14408	3.13405	6.11928	1.12726	6.16888	SMC2	UniRef100_A0A0B2R909 Fasciclin-like arabinogalactan protein 11 n=2 Tax=Soja TaxID=1462606 RepID=A0A0B2R909_GLYSO	0	99.65	UniRef100_A0A0B2R909 Fasciclin-like arabinogalactan protein 11 n=2 Tax=Soja TaxID=1462606 RepID=A0A0B2R909_GLYSO	0	99.65	AT5G03170.1 | Symbols: FLA11, ATFLA11 | FASCICLIN-like arabinogalactan-protein 11 | chr5:752898-753638 REVERSE LENGTH=246	4e-47	78.52	GO:0009834	plant-type secondary cell wall biogenesis;	NA	NA	GO:0005576 GO:0005886 GO:0031225	extracellular region; plasma membrane; anchored component of membrane	PF02469	Fasciclin;	AT5G03170|FLA11|ATFLA11|FASCICLIN-like arabinogalactan-protein 11|ARABIDOPSIS FASCICLIN-LIKE ARABINOGALACTAN-PROTEIN 11|F15A17.200|F15A17_200
Glyma.01G040900	-2.45034	3.63161e-10	4.07588	4.00348	4.87143	3.20793	5.24108	2.91068	4.50178	3.50518	SMC1	UniRef100_K7K1P9 Uncharacterized protein n=2 Tax=Soja TaxID=1462606 RepID=K7K1P9_SOYBN	0	99.9	UniRef100_UPI000F7CCCD0 pre-mRNA-splicing factor ATP-dependent RNA helicase DEAH1-like isoform X3 n=1 Tax=Abrus precatorius TaxID=3816 RepID=UPI000F7CCCD0	0	99.61	AT1G32490.1 | Symbols: EMB2733, ESP3 | RNA helicase family protein | chr1:11742356-11749286 REVERSE LENGTH=1044	0	99.42	GO:0006397 GO:0008380 GO:0009793 GO:0035194	mRNA processing; RNA splicing; embryo development ending in seed dormancy; posttranscriptional gene silencing by RNA;	GO:0003723 GO:0003724 GO:0005524	RNA binding; RNA helicase activity; ATP binding;	GO:0005622 GO:0005634 GO:0005681 GO:0016020	intracellular; nucleus; spliceosomal complex; membrane	PF00270 PF00271 PF04408 PF07717	DEAD; Helicase_C; HA2; OB_NTP_bind;	AT1G32490|EMB2733|ESP3|GSM1|RSW12|EMBRYO DEFECTIVE 2733|ENHANCED SILENCING PHENOTYPE 3|glucose-hypersensitive mutant 1||F5D14.27|F5D14_27
Glyma.08G288900	-2.61091	4.27004e-10	5.26976	5.90278	6.59964	4.5729	6.56516	3.97435	6.63412	5.17144	SMC1	UniRef100_I1KXI5 Uncharacterized protein n=2 Tax=Soja TaxID=1462606 RepID=I1KXI5_SOYBN	0	99.75	UniRef100_A0A1S3VZW9 uncharacterized protein LOC106779898 n=1 Tax=Vigna radiata var. radiata TaxID=3916 RepID=A0A1S3VZW9_VIGRR	0	99.25	AT1G23890.2 | Symbols: | NHL domain-containing protein | chr1:8438900-8440803 REVERSE LENGTH=400	1e-90	85.54	GO:0008150	biological process;	GO:0003674	molecular function;	GO:0009507 GO:0016021	chloroplast; integral component of membrane	NA	NA	AT1G23890|T23E23.6|T23E23_6
Glyma.10G061700	-2.74376	4.55523e-10	3.40681	3.66861	4.51406	2.56137	4.66352	2.15011	4.36459	2.97263	SMC1	UniRef100_A0A445III9 Thaumatin-like protein 1a n=2 Tax=Soja TaxID=1462606 RepID=A0A445III9_GLYSO	6e-175	99.59	UniRef100_A0A445III9 Thaumatin-like protein 1a n=2 Tax=Soja TaxID=1462606 RepID=A0A445III9_GLYSO	6e-175	99.59	AT1G20030.2 | Symbols: | Pathogenesis-related thaumatin superfamily protein | chr1:6945725-6947017 FORWARD LENGTH=316	4e-82	90.57	GO:0006952	defense response;	GO:0003674	molecular function;	GO:0005576 GO:0031225	extracellular region; anchored component of membrane	PF00314	Thaumatin;	AT1G20030|T20H2.19|T20H2_19
Glyma.02G233800	-5.44313	6.53871e-10	1.1996	6.00504	4.326	2.87864	2.30152	0.0976753	6.35048	5.6596	SMC1	UniRef100_I1JHJ9 Peroxidase n=2 Tax=Soja TaxID=1462606 RepID=I1JHJ9_SOYBN	0	99.69	UniRef100_I1JHJ9 Peroxidase n=2 Tax=Soja TaxID=1462606 RepID=I1JHJ9_SOYBN	0	99.69	AT5G05340.1 | Symbols: | Peroxidase superfamily protein | chr5:1579142-1580819 REVERSE LENGTH=324	3e-141	93.15	GO:0006979 GO:0009809 GO:0010089 GO:0042744 GO:0055114 GO:1901430	response to oxidative stress; lignin biosynthetic process; xylem development; hydrogen peroxide catabolic process; oxidation-reduction process; positive regulation of syringal lignin biosynthetic process;	GO:0004601 GO:0005515 GO:0020037 GO:0046872	peroxidase activity; protein binding; heme binding; metal ion binding;	GO:0005576 GO:0005618 GO:0005794 GO:0005829 GO:0048046	extracellular region; cell wall; Golgi apparatus; cytosol; apoplast	PF00141	peroxidase;	AT5G05340|PRX52|peroxidase 52|K18I23.14|K18I23_14
Glyma.13G029200	-3.75949	7.01707e-10	5.91617	7.6556	8.23791	5.33386	7.79817	4.03418	8.67764	6.63355	SMC1	UniRef100_I1LXX8 Carboxypeptidase n=1 Tax=Glycine max TaxID=3847 RepID=I1LXX8_SOYBN	0	99.8	UniRef100_I1LXX8 Carboxypeptidase n=1 Tax=Glycine max TaxID=3847 RepID=I1LXX8_SOYBN	0	99.8	AT3G63470.1 | Symbols: scpl40 | serine carboxypeptidase-like 40 | chr3:23438561-23440862 FORWARD LENGTH=502	1e-173	94.48	GO:0051603	proteolysis involved in cellular protein catabolic process;	GO:0004185	serine-type carboxypeptidase activity;	GO:0005576 GO:0005773	extracellular region; vacuole	PF00450	Peptidase_S10;	AT3G63470|scpl40|serine carboxypeptidase-like 40|MAA21.100
Glyma.14G099200	2.22536	7.37644e-10	4.7551	4.9458	4.03455	5.66634	3.67704	5.83316	4.39207	5.49953	SMC2	UniRef100_I1M958 PABS domain-containing protein n=3 Tax=Soja TaxID=1462606 RepID=I1M958_SOYBN	0	99.71	UniRef100_I1M958 PABS domain-containing protein n=3 Tax=Soja TaxID=1462606 RepID=I1M958_SOYBN	0	99.71	AT5G19530.1 | Symbols: ACL5 | S-adenosyl-L-methionine-dependent methyltransferases superfamily protein | chr5:6589176-6591091 REVERSE LENGTH=339	0	99.12	GO:0006596 GO:0009826 GO:0009926 GO:0010087 GO:0048759	polyamine biosynthetic process; unidimensional cell growth; auxin polar transport; phloem or xylem histogenesis; xylem vessel member cell differentiation;	GO:0010487 GO:0016768	thermospermine synthase activity; spermine synthase activity;	GO:0005634 GO:0005737	nucleus; cytoplasm	PF01564	Spermine_synth;	AT5G19530|ACL5|ACAULIS 5|T20D1.50|T20D1_50|SPERMINE SYNTHASE
Glyma.01G222200	2.2593	7.37644e-10	4.4246	3.90179	3.11295	5.21344	3.35449	5.49472	2.87141	4.93216	SMC2	UniRef100_I1JA96 Uncharacterized protein n=4 Tax=Soja TaxID=1462606 RepID=I1JA96_SOYBN	0	99.69	UniRef100_UPI00071927D8 uncharacterized protein LOC100797787 n=1 Tax=Glycine max TaxID=3847 RepID=UPI00071927D8	0	99.69	AT1G63910.1 | Symbols: AtMYB103, MYB103 | myb domain protein 103 | chr1:23719968-23721625 REVERSE LENGTH=370	6e-105	91.74	GO:0006355 GO:0030154 GO:0045893 GO:1901430 GO:2000652	regulation of transcription, DNA-templated; cell differentiation; positive regulation of transcription, DNA-templated; positive regulation of syringal lignin biosynthetic process; regulation of secondary cell wall biogenesis;	GO:0003700 GO:0043565 GO:0044212	DNA-binding transcription factor activity; sequence-specific DNA binding; transcription regulatory region DNA binding;	GO:0005634	nucleus	PF00249	Myb_DNA-binding;	AT1G63910|AtMYB103|MYB103|myb domain protein 103|T12P18.7|T12P18_7
Glyma.20G191751	-3.74518	7.45126e-10	3.90667	5.20385	5.28923	3.82128	5.59417	2.21917	4.9843	5.42339	SMC1	UniRef100_A0A445F7B3 Uncharacterized protein (Fragment) n=2 Tax=Glycine soja TaxID=3848 RepID=A0A445F7B3_GLYSO	3e-59	63.64	NA	NA	NA	NA	NA	NA	NA	NA	NA	NA	NA	NA	NA	NA	NA
Glyma.06G258000	-3.1454	7.53035e-10	2.51442	3.36173	3.92757	1.94858	3.77206	1.25677	4.08307	2.64038	SMC1	UniRef100_I1KE75 EF-hand domain-containing protein n=2 Tax=Soja TaxID=1462606 RepID=I1KE75_SOYBN	3e-79	99.17	UniRef100_I1KE75 EF-hand domain-containing protein n=2 Tax=Soja TaxID=1462606 RepID=I1KE75_SOYBN	3e-79	99.17	AT4G27280.1 | Symbols: | Calcium-binding EF-hand family protein | chr4:13663770-13664162 REVERSE LENGTH=130	8e-46	95.83	GO:0009733 GO:0071456 GO:0080167	response to auxin; cellular response to hypoxia; response to karrikin;	GO:0005509 GO:0005515	calcium ion binding; protein binding;	GO:0005886	plasma membrane	PF13833	EF-hand_8;	AT4G27280|CMI1|Ca2+-dependent modulator of ICR1|M4I22.90|M4I22_90
Glyma.14G052500	-5.27897	8.30746e-10	1.57962	1.79022	3.08191	0.287937	2.9534	0.205851	3.21042	0.370022	SMC1	UniRef100_K7M527 Uncharacterized protein n=2 Tax=Soja TaxID=1462606 RepID=K7M527_SOYBN	2e-109	99.53	NA	NA	NA	NA	NA	NA	NA	NA	NA	NA	NA	NA	NA	NA	NA
Glyma.08G339400	-3.09149	1.15474e-09	5.58446	7.10047	7.59175	5.09318	7.10635	4.06257	8.07715	6.12379	SMC1	UniRef100_C6T131 Uncharacterized protein n=1 Tax=Glycine max TaxID=3847 RepID=C6T131_SOYBN	4e-57	98.9	UniRef100_UPI000F7CB567 uncharacterized protein LOC113851544 n=1 Tax=Abrus precatorius TaxID=3816 RepID=UPI000F7CB567	6e-13	76.92	NA	NA	NA	NA	NA	NA	NA	NA	NA	NA	NA	NA
Glyma.07G243651	-4.95396	1.25367e-09	2.98715	10.9505	8.54917	5.3885	4.98467	0.98962	12.1137	9.78739	SMC1	UniRef100_P26987 Stress-induced protein SAM22 n=3 Tax=Soja TaxID=1462606 RepID=SAM22_SOYBN	1e-107	99.37	UniRef100_P26987 Stress-induced protein SAM22 n=3 Tax=Soja TaxID=1462606 RepID=SAM22_SOYBN	1e-107	99.37	NA	NA	NA	NA	NA	NA	NA	NA	NA	PF00407	Bet_v_1;	NA
Glyma.08G151100	-3.22702	1.25367e-09	3.26865	3.82982	4.54538	2.5531	4.71147	1.82583	4.37928	3.28037	SMC1	UniRef100_I1KTJ6 Uncharacterized protein n=2 Tax=Soja TaxID=1462606 RepID=I1KTJ6_SOYBN	6e-35	98.41	UniRef100_UPI0008494AA8 uncharacterized protein LOC108662753 n=1 Tax=Theobroma cacao TaxID=3641 RepID=UPI0008494AA8	2e-12	93.65	NA	NA	NA	NA	NA	NA	NA	NA	NA	NA	NA	AT4G12735
Glyma.03G016300	-3.45516	1.29466e-09	5.33766	5.77269	6.65198	4.45838	7.03805	3.63727	6.26591	5.27948	SMC1	UniRef100_A0A0B2R668 BON1-associated protein 2 n=2 Tax=Soja TaxID=1462606 RepID=A0A0B2R668_GLYSO	1e-117	99.4	UniRef100_A0A0B2R668 BON1-associated protein 2 n=2 Tax=Soja TaxID=1462606 RepID=A0A0B2R668_GLYSO	1e-117	99.4	AT2G45760.1 | Symbols: BAP2, BAL | BON association protein 2 | chr2:18847125-18847748 REVERSE LENGTH=207	2e-11	72.46	GO:0006952	defense response;	GO:0003674	molecular function;	GO:0016020	membrane	PF00168	C2;	AT2G45760|BAP2|BAL|BON association protein 2|BON ASSOCIATION PROTEIN 1-LIKE|F4I18.26
Glyma.05G204800	-3.6287	1.35499e-09	4.74427	8.87686	7.92522	5.69591	6.49309	2.99545	9.35735	8.39637	SMC1	UniRef100_I1K6M2 Uncharacterized protein n=4 Tax=Soja TaxID=1462606 RepID=I1K6M2_SOYBN	2e-159	99.55	UniRef100_UPI00098D7FB7 protein P21 n=1 Tax=Cajanus cajan TaxID=3821 RepID=UPI00098D7FB7	1e-140	99.55	AT4G11650.1 | Symbols: ATOSM34, OSM34 | osmotin 34 | chr4:7025127-7026113 REVERSE LENGTH=244	5e-113	98.65	GO:0006952 GO:0009816 GO:0009817	defense response; defense response to bacterium, incompatible interaction; defense response to fungus, incompatible interaction;	NA	NA	GO:0005576 GO:0099503	extracellular region; secretory vesicle	PF00314	Thaumatin;	AT4G11650|ATOSM34|OSM34|osmotin 34|T5C23.80|T5C23_80
Glyma.06G317500	-2.1887	1.35499e-09	5.21771	5.63942	6.24378	4.61335	6.31062	4.1248	6.17693	5.10191	SMC1	UniRef100_I1KFR0 Prohibitin n=2 Tax=Soja TaxID=1462606 RepID=I1KFR0_SOYBN	0	99.64	UniRef100_I1KFR0 Prohibitin n=2 Tax=Soja TaxID=1462606 RepID=I1KFR0_SOYBN	0	99.64	AT5G40770.1 | Symbols: ATPHB3, PHB3 | prohibitin 3 | chr5:16315589-16316621 REVERSE LENGTH=277	1e-173	98.21	GO:0007005 GO:0009651 GO:0009697 GO:0009723 GO:0009733 GO:0042742 GO:0048527 GO:0051301 GO:0051782 GO:0071731	mitochondrion organization; response to salt stress; salicylic acid biosynthetic process; response to ethylene; response to auxin; defense response to bacterium; lateral root development; cell division; negative regulation of cell division; response to nitric oxide;	GO:0005515 GO:0044877	protein binding; protein-containing complex binding;	GO:0005730 GO:0005739 GO:0005747 GO:0005773 GO:0005774 GO:0005886 GO:0009507 GO:0009941 GO:0016021	nucleolus; mitochondrion; mitochondrial respiratory chain complex I; vacuole; vacuolar membrane; plasma membrane; chloroplast; chloroplast envelope; integral component of membrane	PF01145	Band_7;	AT5G40770|ATPHB3|EER3|PHB3|prohibitin 3|K1B16.2|K1B16_2|PROHIBITIN 3
Glyma.19G002900	-3.72941	1.63675e-09	2.53704	2.41293	3.21346	1.73651	4.0146	1.05949	2.41233	2.41353	SMC1	UniRef100_A0A0R0ESN7 NAC domain-containing protein n=2 Tax=Glycine max TaxID=3847 RepID=A0A0R0ESN7_SOYBN	0	85.68	UniRef100_A0A0R0ESN7 NAC domain-containing protein n=2 Tax=Glycine max TaxID=3847 RepID=A0A0R0ESN7_SOYBN	0	85.68	AT3G01600.1 | Symbols: anac044, NAC044 | NAC domain containing protein 44 | chr3:229365-231105 FORWARD LENGTH=370	3e-93	81.28	GO:0006355	regulation of transcription, DNA-templated;	GO:0003700	DNA-binding transcription factor activity;	GO:0005634	nucleus	PF02365	NAM;	AT3G01600|anac044|NAC044|NAC domain containing protein 44|F4P13.14|F4P13_14
Glyma.15G044100	-2.6266	1.79673e-09	3.0478	3.26534	4.08254	2.2306	4.20075	1.89485	3.96433	2.56635	SMC1	UniRef100_A0A445GP41 Uncharacterized protein n=2 Tax=Soja TaxID=1462606 RepID=A0A445GP41_GLYSO	1e-34	98.36	NA	NA	NA	NA	NA	NA	NA	NA	NA	NA	NA	NA	NA	NA	NA
Glyma.04G220600	-3.25069	2.01971e-09	3.69676	6.07474	6.15095	3.62055	5.1962	2.19732	7.1057	5.04379	SMC1	UniRef100_I1JY99 Peroxidase n=2 Tax=Soja TaxID=1462606 RepID=I1JY99_SOYBN	0	99.69	UniRef100_I1JY99 Peroxidase n=2 Tax=Soja TaxID=1462606 RepID=I1JY99_SOYBN	0	99.69	AT5G05340.1 | Symbols: | Peroxidase superfamily protein | chr5:1579142-1580819 REVERSE LENGTH=324	1e-179	92.52	GO:0006979 GO:0009809 GO:0010089 GO:0042744 GO:0055114 GO:1901430	response to oxidative stress; lignin biosynthetic process; xylem development; hydrogen peroxide catabolic process; oxidation-reduction process; positive regulation of syringal lignin biosynthetic process;	GO:0004601 GO:0005515 GO:0020037 GO:0046872	peroxidase activity; protein binding; heme binding; metal ion binding;	GO:0005576 GO:0005618 GO:0005794 GO:0005829 GO:0048046	extracellular region; cell wall; Golgi apparatus; cytosol; apoplast	PF00141	peroxidase;	AT5G05340|PRX52|peroxidase 52|K18I23.14|K18I23_14
Glyma.19G212300	-5.12589	2.42347e-09	3.19091	4.98894	5.7992	2.38065	5.41074	0.971072	6.18765	3.79023	SMC1	UniRef100_I1NB83 Pectinesterase n=2 Tax=Soja TaxID=1462606 RepID=I1NB83_SOYBN	0	99.82	UniRef100_I1NB83 Pectinesterase n=2 Tax=Soja TaxID=1462606 RepID=I1NB83_SOYBN	0	99.82	AT4G02330.1 | Symbols: ATPMEPCRB | Plant invertase/pectin methylesterase inhibitor superfamily | chr4:1032479-1034928 FORWARD LENGTH=573	0	99.1	GO:0009409 GO:0009620 GO:0009741 GO:0042545 GO:0045490	response to cold; response to fungus; response to brassinosteroid; cell wall modification; pectin catabolic process;	GO:0030599 GO:0045330 GO:0046910	pectinesterase activity; aspartyl esterase activity; pectinesterase inhibitor activity;	GO:0005576 GO:0005618	extracellular region; cell wall	PF04043 PF01095	PMEI; Pectinesterase;	AT4G02330|ATPMEPCRB|PME41|AtPME41|pectin methylesterase 41|T14P8.14|T14P8_14
Glyma.03G090500	-3.11567	2.42347e-09	4.22493	5.88491	6.1777	3.93215	5.71167	2.73819	6.64372	5.12611	SMC1	UniRef100_A0A0R0KH31 Receptor-like serine/threonine-protein kinase n=1 Tax=Glycine max TaxID=3847 RepID=A0A0R0KH31_SOYBN	0	99.88	UniRef100_A0A0R0KH31 Receptor-like serine/threonine-protein kinase n=1 Tax=Glycine max TaxID=3847 RepID=A0A0R0KH31_SOYBN	0	99.88	AT5G60900.1 | Symbols: RLK1 | receptor-like protein kinase 1 | chr5:24498467-24501494 REVERSE LENGTH=748	0	97.52	NA	NA	NA	NA	GO:0005576	extracellular region	PF01453 PF00069	B_lectin; Pkinase;	AT5G60900
Glyma.06G102000	-3.52574	2.44113e-09	3.97711	3.27049	4.79867	2.44893	5.71844	2.23577	3.8789	2.66209	SMC1	UniRef100_I1K9W8 Uncharacterized protein n=1 Tax=Glycine max TaxID=3847 RepID=I1K9W8_SOYBN	0	99.68	UniRef100_A0A445K7I5 Protein EXORDIUM n=1 Tax=Glycine soja TaxID=3848 RepID=A0A445K7I5_GLYSO	0	99.68	AT4G08950.1 | Symbols: EXO | Phosphate-responsive 1 family protein | chr4:5740378-5741322 FORWARD LENGTH=314	3e-149	92.88	GO:0009741	response to brassinosteroid;	GO:0003674	molecular function;	GO:0005576 GO:0005615 GO:0005618 GO:0005794 GO:0009505 GO:0048046	extracellular region; extracellular space; cell wall; Golgi apparatus; plant-type cell wall; apoplast	PF04674	Phi_1;	AT4G08950|EXO|EXORDIUM|T3H13.3|T3H13_3
Glyma.05G204600	-3.39313	2.44113e-09	7.31407	9.65663	9.52049	7.45021	9.00916	5.61899	10.0318	9.28143	SMC1	UniRef100_I1K6M9 Uncharacterized protein n=1 Tax=Glycine max TaxID=3847 RepID=I1K6M9_SOYBN	6e-161	99.56	UniRef100_A0A445KRP5 Protein P21 n=1 Tax=Glycine soja TaxID=3848 RepID=A0A445KRP5_GLYSO	6e-160	99.56	AT4G11650.1 | Symbols: ATOSM34, OSM34 | osmotin 34 | chr4:7025127-7026113 REVERSE LENGTH=244	9e-108	99.56	GO:0006952 GO:0009816 GO:0009817	defense response; defense response to bacterium, incompatible interaction; defense response to fungus, incompatible interaction;	NA	NA	GO:0005576 GO:0099503	extracellular region; secretory vesicle	PF00314	Thaumatin;	AT4G11650|ATOSM34|OSM34|osmotin 34|T5C23.80|T5C23_80
Glyma.14G050500	-2.42751	2.44113e-09	4.22176	4.29768	5.46033	3.05911	5.40812	3.03541	5.51253	3.08282	SMC1	UniRef100_A0A0B2SKG2 Uncharacterized protein n=2 Tax=Soja TaxID=1462606 RepID=A0A0B2SKG2_GLYSO	1e-26	98	UniRef100_A0A445A524 N-acetyltransferase domain-containing protein n=1 Tax=Arachis hypogaea TaxID=3818 RepID=A0A445A524_ARAHY	2e-09	92	NA	NA	NA	NA	NA	NA	NA	NA	NA	NA	NA	NA
Glyma.15G274600	2.40958	2.54274e-09	4.82304	3.17073	2.63461	5.35917	3.69885	5.94723	1.57036	4.7711	SMC2	UniRef100_C1IIX2 Protein DETOXIFICATION n=2 Tax=Glycine max TaxID=3847 RepID=C1IIX2_SOYBN	0	99.82	UniRef100_C1IIX2 Protein DETOXIFICATION n=2 Tax=Glycine max TaxID=3847 RepID=C1IIX2_SOYBN	0	99.82	AT3G08040.1 | Symbols: FRD3, MAN1, ATFRD3 | MATE efflux family protein | chr3:2566593-2569397 REVERSE LENGTH=526	0	96.93	GO:0006879 GO:0009737 GO:0016036 GO:0030001 GO:0055072	cellular iron ion homeostasis; response to abscisic acid; cellular response to phosphate starvation; metal ion transport; iron ion homeostasis;	GO:0005381 GO:0015137 GO:0015297 GO:0042910 GO:0046873	iron ion transmembrane transporter activity; citrate transmembrane transporter activity; antiporter activity; xenobiotic transmembrane transporter activity; metal ion transmembrane transporter activity;	GO:0005886 GO:0016021	plasma membrane; integral component of membrane	PF01554	MatE;	AT3G08040|FRD3|MAN1|ATFRD3|FERRIC REDUCTASE DEFECTIVE 3|MANGANESE ACCUMULATOR 1|T8G24.8
Glyma.18G278900	-3.27661	2.55578e-09	4.22727	6.49232	6.8955	3.82409	5.79848	2.65607	7.99253	4.99212	SMC1	UniRef100_I1N4V3 Proline dehydrogenase n=1 Tax=Glycine max TaxID=3847 RepID=I1N4V3_SOYBN	0	99.8	UniRef100_I1N4V3 Proline dehydrogenase n=1 Tax=Glycine max TaxID=3847 RepID=I1N4V3_SOYBN	0	99.8	AT5G38710.1 | Symbols: | Methylenetetrahydrofolate reductase family protein | chr5:15501340-15503899 FORWARD LENGTH=476	0	99.18	GO:0006562 GO:0006970 GO:0009414 GO:0010133 GO:0055114	proline catabolic process; response to osmotic stress; response to water deprivation; proline catabolic process to glutamate; oxidation-reduction process;	GO:0004657 GO:0071949	proline dehydrogenase activity; FAD binding;	GO:0005739	mitochondrion	PF01619	Pro_dh;	AT5G38710|PDH2|MKD10.10|MKD10_10
Glyma.17G030200	-3.37283	2.77341e-09	6.39185	10.3677	9.40503	7.35449	8.06204	4.72166	10.748	9.98732	SMC1	UniRef100_Q43453 G.max mRNA from stress-induced gene (H4) n=2 Tax=Soja TaxID=1462606 RepID=Q43453_SOYBN	3e-109	99.37	UniRef100_Q43453 G.max mRNA from stress-induced gene (H4) n=2 Tax=Soja TaxID=1462606 RepID=Q43453_SOYBN	3e-109	99.37	NA	NA	NA	NA	NA	NA	NA	NA	NA	PF00407	Bet_v_1;	AT1G24020|MLP423|MLP-like protein 423|T23E23.28|T23E23_28
Glyma.02G265700	-2.50135	3.04251e-09	6.00533	6.14236	7.1583	4.98939	7.25002	4.76063	7.06657	5.21815	SMC1	UniRef100_A0A0R0L911 Uncharacterized protein n=2 Tax=Soja TaxID=1462606 RepID=A0A0R0L911_SOYBN	6e-84	99.4	UniRef100_UPI0007193DFB keratin, type II cytoskeletal 2 epidermal-like n=1 Tax=Glycine max TaxID=3847 RepID=UPI0007193DFB	2e-12	27.11	NA	NA	NA	NA	NA	NA	NA	NA	NA	NA	NA	NA
Glyma.11G095100	-4.51585	3.18292e-09	1.66818	7.12782	5.40556	3.39044	2.99133	0.345023	7.81978	6.43586	SMC1	UniRef100_I1LIL5 Uncharacterized protein n=5 Tax=Soja TaxID=1462606 RepID=I1LIL5_SOYBN	0	99.71	UniRef100_Q6S9W0 Endo-1,3-beta-glucanase n=1 Tax=Glycine max TaxID=3847 RepID=Q6S9W0_SOYBN	0	99.71	AT4G16260.1 | Symbols: | Glycosyl hydrolase superfamily protein | chr4:9200180-9201441 REVERSE LENGTH=344	6e-115	96.77	GO:0002215 GO:0005975 GO:0009817	defense response to nematode; carbohydrate metabolic process; defense response to fungus, incompatible interaction;	GO:0042973	glucan endo-1,3-beta-D-glucosidase activity;	GO:0005576 GO:0005618 GO:0005739 GO:0005774 GO:0046658 GO:0099503	extracellular region; cell wall; mitochondrion; vacuolar membrane; anchored component of plasma membrane; secretory vesicle	PF00332	Glyco_hydro_17;	AT4G16260|DL4170C|FCAALL.386
Glyma.08G119400	2.63595	3.18292e-09	4.27579	3.69227	2.58401	5.38405	2.96495	5.58663	2.20307	5.18147	SMC2	UniRef100_I1KSH5 FAS1 domain-containing protein n=1 Tax=Glycine max TaxID=3847 RepID=I1KSH5_SOYBN	0	99.65	UniRef100_I1KSH5 FAS1 domain-containing protein n=1 Tax=Glycine max TaxID=3847 RepID=I1KSH5_SOYBN	0	99.65	AT5G03170.1 | Symbols: FLA11, ATFLA11 | FASCICLIN-like arabinogalactan-protein 11 | chr5:752898-753638 REVERSE LENGTH=246	2e-47	64.18	GO:0009834	plant-type secondary cell wall biogenesis;	NA	NA	GO:0005576 GO:0005886 GO:0031225	extracellular region; plasma membrane; anchored component of membrane	PF02469	Fasciclin;	AT5G03170|FLA11|ATFLA11|FASCICLIN-like arabinogalactan-protein 11|ARABIDOPSIS FASCICLIN-LIKE ARABINOGALACTAN-PROTEIN 11|F15A17.200|F15A17_200
Glyma.01G078700	-3.44829	4.56498e-09	2.54924	3.70855	4.18402	2.07378	3.95385	1.14463	4.41418	3.00293	SMC1	UniRef100_K7K2K5 Uncharacterized protein n=2 Tax=Soja TaxID=1462606 RepID=K7K2K5_SOYBN	1e-36	98.36	NA	NA	NA	NA	NA	NA	NA	NA	NA	NA	NA	NA	NA	NA	NA
Glyma.03G090200	-3.07263	4.58327e-09	4.22397	5.89716	6.17432	3.94681	5.68742	2.76051	6.66123	5.1331	SMC1	UniRef100_I1JMA2 Receptor-like serine/threonine-protein kinase n=2 Tax=Soja TaxID=1462606 RepID=I1JMA2_SOYBN	0	99.88	UniRef100_I1JMA2 Receptor-like serine/threonine-protein kinase n=2 Tax=Soja TaxID=1462606 RepID=I1JMA2_SOYBN	0	99.88	AT5G60900.1 | Symbols: RLK1 | receptor-like protein kinase 1 | chr5:24498467-24501494 REVERSE LENGTH=748	0	97.52	NA	NA	NA	NA	GO:0005576	extracellular region	PF01453 PF00069	B_lectin; Pkinase;	AT5G60900
Glyma.05G211600	-2.88898	4.58327e-09	5.43006	6.38705	7.01096	4.80616	6.86696	3.99315	7.15495	5.61916	SMC1	UniRef100_A0A445KRL1 Heavy metal-associated isoprenylated plant protein 39 isoform A n=2 Tax=Soja TaxID=1462606 RepID=A0A445KRL1_GLYSO	6e-112	99.38	UniRef100_A0A445KRL1 Heavy metal-associated isoprenylated plant protein 39 isoform A n=2 Tax=Soja TaxID=1462606 RepID=A0A445KRL1_GLYSO	6e-112	99.38	AT1G01490.1 | Symbols: | Heavy metal transport/detoxification superfamily protein | chr1:180401-182066 REVERSE LENGTH=177	3e-42	84.47	GO:0030001	metal ion transport;	GO:0046872	metal ion binding;	GO:0005634 GO:0009507	nucleus; chloroplast	PF00403	HMA;	AT1G01490|F22L4.5|F22L4_5
Glyma.12G109800	3.3591	4.58859e-09	5.96812	5.25106	3.40365	7.81554	4.3542	7.58205	2.45309	8.04903	SMC2	UniRef100_A0A0B2RF65 (R,S)-reticuline 7-O-methyltransferase isoform B n=2 Tax=Glycine soja TaxID=3848 RepID=A0A0B2RF65_GLYSO	0	99.73	UniRef100_A0A0B2RF65 (R,S)-reticuline 7-O-methyltransferase isoform B n=2 Tax=Glycine soja TaxID=3848 RepID=A0A0B2RF65_GLYSO	0	99.73	AT5G54160.1 | Symbols: ATOMT1, OMT1 | O-methyltransferase 1 | chr5:21982075-21984167 FORWARD LENGTH=363	5e-78	84.86	GO:0008152 GO:0009809 GO:0019438 GO:0030187 GO:0032259 GO:0051555	metabolic process; lignin biosynthetic process; aromatic compound biosynthetic process; melatonin biosynthetic process; methylation; flavonol biosynthetic process;	GO:0008171 GO:0008757 GO:0017096 GO:0030744 GO:0030755 GO:0033799 GO:0046983 GO:0047763 GO:0102822	O-methyltransferase activity; S-adenosylmethionine-dependent methyltransferase activity; acetylserotonin O-methyltransferase activity; luteolin O-methyltransferase activity; quercetin 3-O-methyltransferase activity; myricetin 3'-O-methyltransferase activity; protein dimerization activity; caffeate O-methyltransferase activity; quercetin 3'-O-methyltransferase activity;	GO:0005634 GO:0005737 GO:0005829 GO:0005886 GO:0009506 GO:0009536	nucleus; cytoplasm; cytosol; plasma membrane; plasmodesma; plastid	PF08100 PF00891	Dimerisation; Methyltransf_2;	AT5G54160|ATOMT1|OMT1|COMT1|AtCOMT|OMT3|O-methyltransferase 1|caffeate O-methyltransferase 1|O-methyltransferase 3|K18G13.3|K18G13_3|O-METHYLTRANSFERASE 1
Glyma.08G081600	-2.87835	5.45237e-09	4.75187	5.83691	6.21357	4.3752	6.13448	3.36925	6.29267	5.38115	SMC1	UniRef100_I1KRC9 HTH La-type RNA-binding domain-containing protein n=1 Tax=Glycine max TaxID=3847 RepID=I1KRC9_SOYBN	0	99.89	UniRef100_I1KRC9 HTH La-type RNA-binding domain-containing protein n=1 Tax=Glycine max TaxID=3847 RepID=I1KRC9_SOYBN	0	99.89	AT4G20910.1 | Symbols: HEN1, CRM2 | double-stranded RNA binding protein-related / DsRBD protein-related | chr4:11186264-11190575 REVERSE LENGTH=942	0	98.41	GO:0009616 GO:0009909 GO:0010093 GO:0010305 GO:0010589 GO:0030422 GO:0034587 GO:0035196 GO:0035279	virus induced gene silencing; regulation of flower development; specification of floral organ identity; leaf vascular tissue pattern formation; leaf proximal/distal pattern formation; production of siRNA involved in RNA interference; piRNA metabolic process; production of miRNAs involved in gene silencing by miRNA; mRNA cleavage involved in gene silencing by miRNA;	GO:0003723 GO:0008171 GO:0008173 GO:0046872	RNA binding; O-methyltransferase activity; RNA methyltransferase activity; metal ion binding;	GO:0005634 GO:0005737	nucleus; cytoplasm	PF12847	Methyltransf_18;	AT4G20910|HEN1|CRM2|HUA ENHANCER 1|CORYMBOSA 2|T13K14.70|T13K14_70
Glyma.01G217700	-5.53393	7.24e-09	2.67045	6.90229	6.69398	2.87877	4.67047	0.670437	8.71748	5.0871	SMC1	UniRef100_A0A445M736 Osmotin-like protein OSM34 n=2 Tax=Soja TaxID=1462606 RepID=A0A445M736_GLYSO	3e-177	99.59	UniRef100_A0A445M736 Osmotin-like protein OSM34 n=2 Tax=Soja TaxID=1462606 RepID=A0A445M736_GLYSO	3e-177	99.59	AT4G11650.1 | Symbols: ATOSM34, OSM34 | osmotin 34 | chr4:7025127-7026113 REVERSE LENGTH=244	4e-120	89.21	GO:0006952 GO:0009816 GO:0009817	defense response; defense response to bacterium, incompatible interaction; defense response to fungus, incompatible interaction;	NA	NA	GO:0005576 GO:0099503	extracellular region; secretory vesicle	PF00314	Thaumatin;	AT4G11650|ATOSM34|OSM34|osmotin 34|T5C23.80|T5C23_80
Glyma.17G224800	-2.80963	8.08082e-09	2.25709	3.74206	3.48733	2.51182	3.32866	1.18553	3.646	3.83812	SMC1	UniRef100_K7MND8 WRKY domain-containing protein n=2 Tax=Soja TaxID=1462606 RepID=K7MND8_SOYBN	1e-118	99.39	UniRef100_K7MND8 WRKY domain-containing protein n=2 Tax=Soja TaxID=1462606 RepID=K7MND8_SOYBN	1e-118	99.39	AT5G26170.1 | Symbols: WRKY50, ATWRKY50 | WRKY DNA-binding protein 50 | chr5:9147176-9148128 REVERSE LENGTH=173	7e-42	83.64	GO:0006355 GO:0009867 GO:0050832	regulation of transcription, DNA-templated; jasmonic acid mediated signaling pathway; defense response to fungus;	GO:0003700 GO:0043565	DNA-binding transcription factor activity; sequence-specific DNA binding;	GO:0005634	nucleus	PF03106	WRKY;	AT5G26170|WRKY50|ATWRKY50|WRKY DNA-binding protein 50|ARABIDOPSIS THALIANA WRKY DNA-BINDING PROTEIN 50|T19G15.20|T19G15_20
Glyma.07G121900	-4.05542	8.29589e-09	2.39709	4.39522	4.74406	2.04825	3.94044	0.853737	5.54768	3.24276	SMC1	UniRef100_A0A0B2RP47 ABC transporter C family member 9 n=2 Tax=Soja TaxID=1462606 RepID=A0A0B2RP47_GLYSO	0	99.93	UniRef100_A0A0B2RP47 ABC transporter C family member 9 n=2 Tax=Soja TaxID=1462606 RepID=A0A0B2RP47_GLYSO	0	99.93	AT3G60160.1 | Symbols: ATMRP9, MRP9, ABCC9 | multidrug resistance-associated protein 9 | chr3:22223829-22229195 REVERSE LENGTH=1506	0	98.48	GO:0009624 GO:0055085	response to nematode; transmembrane transport;	GO:0005524 GO:0008559 GO:0016887 GO:0042626	ATP binding; ATPase-coupled xenobiotic transmembrane transporter activity; ATPase activity; ATPase-coupled transmembrane transporter activity;	GO:0000325 GO:0005774 GO:0009506 GO:0009507 GO:0016020 GO:0016021	plant-type vacuole; vacuolar membrane; plasmodesma; chloroplast; membrane; integral component of membrane	PF00005 PF00664	ABC_tran; ABC_membrane;	AT3G60160|ATMRP9|MRP9|ABCC9|multidrug resistance-associated protein 9|ATP-binding cassette C9|T2O9.140
Glyma.09G127200	-3.84046	8.82868e-09	2.14763	4.03708	4.35278	1.83193	3.52635	0.768904	5.17921	2.89496	SMC1	UniRef100_I1L2Y4 Glycosyltransferase n=2 Tax=Soja TaxID=1462606 RepID=I1L2Y4_SOYBN	0	99.79	UniRef100_I1L2Y4 Glycosyltransferase n=2 Tax=Soja TaxID=1462606 RepID=I1L2Y4_SOYBN	0	99.79	AT3G16520.3 | Symbols: UGT88A1 | UDP-glucosyl transferase 88A1 | chr3:5619355-5620833 REVERSE LENGTH=462	1e-134	99.36	NA	NA	GO:0008194 GO:0016757 GO:0080043 GO:0080044 GO:0080045 GO:0080046	UDP-glycosyltransferase activity; transferase activity, transferring glycosyl groups; quercetin 3-O-glucosyltransferase activity; quercetin 7-O-glucosyltransferase activity; quercetin 3'-O-glucosyltransferase activity; quercetin 4'-O-glucosyltransferase activity;	GO:0005634 GO:0005829 GO:0043231	nucleus; cytosol; intracellular membrane-bounded organelle	PF00201	UDPGT;	AT3G16520
Glyma.06G147100	-3.19477	9.25593e-09	2.54255	4.53069	4.71101	2.36223	3.84844	1.23666	5.57357	3.4878	SMC1	UniRef100_I1KBC5 WRKY domain-containing protein n=3 Tax=Soja TaxID=1462606 RepID=I1KBC5_SOYBN	1e-145	99.49	UniRef100_I1KBC5 WRKY domain-containing protein n=3 Tax=Soja TaxID=1462606 RepID=I1KBC5_SOYBN	1e-145	99.49	AT5G64810.1 | Symbols: WRKY51, ATWRKY51 | WRKY DNA-binding protein 51 | chr5:25908415-25909687 FORWARD LENGTH=194	4e-44	92.89	GO:0006355 GO:0009867 GO:0042742 GO:0050832	regulation of transcription, DNA-templated; jasmonic acid mediated signaling pathway; defense response to bacterium; defense response to fungus;	GO:0003700 GO:0005515 GO:0043565	DNA-binding transcription factor activity; protein binding; sequence-specific DNA binding;	GO:0005634	nucleus	PF03106	WRKY;	AT5G64810|WRKY51|ATWRKY51|WRKY DNA-binding protein 51|ARABIDOPSIS THALIANA WRKY DNA-BINDING PROTEIN 51|MXK3.34
Glyma.08G138600	2.60094	9.55073e-09	3.80753	2.03038	1.63437	4.20354	2.55747	5.05759	0.711283	3.34948	SMC2	UniRef100_I1KT54 STAS domain-containing protein n=2 Tax=Soja TaxID=1462606 RepID=I1KT54_SOYBN	0	99.85	UniRef100_I1KT54 STAS domain-containing protein n=2 Tax=Soja TaxID=1462606 RepID=I1KT54_SOYBN	0	99.85	AT5G10180.1 | Symbols: AST68, SULTR2;1 | slufate transporter 2;1 | chr5:3193225-3196818 FORWARD LENGTH=677	0	95.41	GO:0008272 GO:1902358	sulfate transport; sulfate transmembrane transport;	GO:0008271 GO:0015116 GO:0015293 GO:0015301	secondary active sulfate transmembrane transporter activity; sulfate transmembrane transporter activity; symporter activity; anion:anion antiporter activity;	GO:0005887 GO:0009507	integral component of plasma membrane; chloroplast	PF01740 PF00916	STAS; Sulfate_transp;	AT5G10180|AST68|SULTR2;1|ARABIDOPSIS SULFATE TRANSPORTER 68|sulfate transporter 2;1
Glyma.13G256000	-1.90886	1.17962e-08	5.02219	4.94791	5.54584	4.42426	5.9702	4.07418	5.12148	4.77434	SMC1	UniRef100_A0A0B2QGD4 CHCH domain-containing protein n=2 Tax=Soja TaxID=1462606 RepID=A0A0B2QGD4_GLYSO	1e-93	99.28	UniRef100_A0A0B2QGD4 CHCH domain-containing protein n=2 Tax=Soja TaxID=1462606 RepID=A0A0B2QGD4_GLYSO	1e-93	99.28	AT5G09570.1 | Symbols: | Cox19-like CHCH family protein | chr5:2970733-2971970 FORWARD LENGTH=139	2e-43	99.28	GO:0007005 GO:0009628	mitochondrion organization; response to abiotic stimulus;	GO:0003674	molecular function;	GO:0005634 GO:0005739	nucleus; mitochondrion	PF06747	CHCH;	AT5G09570|At12Cys-2|F17I14.240|F17I14_240
Glyma.19G081200	-2.18525	1.28561e-08	4.91329	6.20131	6.2392	4.8754	5.99817	3.82842	6.48023	5.92239	SMC1	UniRef100_I1N7J0 Protein kinase domain-containing protein n=3 Tax=Soja TaxID=1462606 RepID=I1N7J0_SOYBN	0	99.9	UniRef100_I1N7J0 Protein kinase domain-containing protein n=3 Tax=Soja TaxID=1462606 RepID=I1N7J0_SOYBN	0	99.9	AT4G08850.1 | Symbols: | Leucine-rich repeat receptor-like protein kinase family protein | chr4:5636693-5640496 REVERSE LENGTH=1045	0	97.19	GO:0006468 GO:0009755 GO:0010183	protein phosphorylation; hormone-mediated signaling pathway; pollen tube guidance;	GO:0004674 GO:0005515 GO:0005524 GO:0016301	protein serine/threonine kinase activity; protein binding; ATP binding; kinase activity;	GO:0005886 GO:0009506 GO:0016021 GO:0090406	plasma membrane; plasmodesma; integral component of membrane; pollen tube	PF00560 PF08263 PF13855 PF00069	LRR_1; LRRNT_2; LRR_8; Pkinase;	AT4G08850|MIK2|MDIS1-INTERACTING RECEPTOR LIKE KINASE2|T32A17.160|T32A17_160
Glyma.02G276100	2.02348	1.3785e-08	4.88905	4.75075	4.16589	5.4739	3.9356	5.84249	4.39618	5.10531	SMC2	UniRef100_K7KB51 Uncharacterized protein n=1 Tax=Glycine max TaxID=3847 RepID=K7KB51_SOYBN	8e-73	99.07	UniRef100_UPI000F7CC437 uncharacterized protein LOC113848342 n=1 Tax=Abrus precatorius TaxID=3816 RepID=UPI000F7CC437	2e-57	99.07	AT5G35732.1 | Symbols: | unknown protein; BEST Arabidopsis thaliana protein match is: unknown protein (TAIR:AT2G04795.1); Has 35333 Blast hits to 34131 proteins in 2444 species: Archae - 798; Bacteria - 22429; Metazoa - 974; Fungi - 991; Plants - 531; Viruses - 0; Other Eukaryotes - 9610 (source: NCBI BLink). | chr5:13897961-13898263 FORWARD LENGTH=100	6e-22	99.07	GO:0008150	biological process;	GO:0003674	molecular function;	GO:0005634	nucleus	NA	NA	AT5G35732
Glyma.20G170300	2.17122	1.3785e-08	4.92604	3.87118	3.65033	5.14689	3.89632	5.95575	3.40434	4.33802	SMC2	UniRef100_Q42810 GmCK2p n=2 Tax=Soja TaxID=1462606 RepID=Q42810_SOYBN	0	99.72	UniRef100_Q42810 GmCK2p n=2 Tax=Soja TaxID=1462606 RepID=Q42810_SOYBN	0	99.72	AT1G74320.1 | Symbols: | Protein kinase superfamily protein | chr1:27941192-27942903 FORWARD LENGTH=350	8e-170	89.81	GO:0016310	phosphorylation;	GO:0004103 GO:0005524	choline kinase activity; ATP binding;	GO:0005737	cytoplasm	PF01636	APH;	AT1G74320|CEK2|choline/ethanolamine kinase 2|F1O17.1|F1O17_1
Glyma.01G171300	-2.85055	1.53772e-08	3.09874	3.0435	3.86903	2.27322	4.34354	1.85395	3.39451	2.69248	SMC1	UniRef100_I1J8R6 AAA domain-containing protein n=1 Tax=Glycine max TaxID=3847 RepID=I1J8R6_SOYBN	0	99.79	UniRef100_I1J8R6 AAA domain-containing protein n=1 Tax=Glycine max TaxID=3847 RepID=I1J8R6_SOYBN	0	99.79	AT2G18193.1 | Symbols: | P-loop containing nucleoside triphosphate hydrolases superfamily protein | chr2:7917621-7919184 REVERSE LENGTH=495	5e-144	91.85	NA	NA	GO:0005524 GO:0016887	ATP binding; ATPase activity;	GO:0005783 GO:0016021	endoplasmic reticulum; integral component of membrane	PF14363 PF00004	AAA_assoc; AAA;	AT2G18193
Glyma.10G212900	-2.65198	1.53772e-08	6.15508	7.40926	7.92239	5.64195	7.48754	4.82262	8.35724	6.46128	SMC1	UniRef100_A0A445IQP0 Elongation factor 1-alpha n=2 Tax=Soja TaxID=1462606 RepID=A0A445IQP0_GLYSO	0	99.78	UniRef100_A0A445IQP0 Elongation factor 1-alpha n=2 Tax=Soja TaxID=1462606 RepID=A0A445IQP0_GLYSO	0	99.78	AT5G60390.1 | Symbols: | GTP binding Elongation factor Tu family protein | chr5:24289226-24290675 FORWARD LENGTH=449	0	99.55	GO:0006412 GO:0006414	translation; translational elongation;	GO:0003746 GO:0003924	translation elongation factor activity; GTPase activity;	GO:0005634 GO:0005737 GO:0005739 GO:0005773 GO:0005886 GO:0009506	nucleus; cytoplasm; mitochondrion; vacuole; plasma membrane; plasmodesma	PF03144 PF03143 PF00009	GTP_EFTU_D2; GTP_EFTU_D3; GTP_EFTU;	AT5G60390|EF1alpha|MUF9.8
Glyma.03G015800	-2.63147	1.69432e-08	2.81736	2.38614	3.35226	1.85124	3.9436	1.69112	2.76092	2.01136	SMC1	UniRef100_I1JKD5 C2 domain-containing protein n=1 Tax=Glycine max TaxID=3847 RepID=I1JKD5_SOYBN	1e-128	99.45	UniRef100_I1JKD5 C2 domain-containing protein n=1 Tax=Glycine max TaxID=3847 RepID=I1JKD5_SOYBN	1e-128	99.45	AT2G45760.1 | Symbols: BAP2, BAL | BON association protein 2 | chr2:18847125-18847748 REVERSE LENGTH=207	6e-36	98.9	GO:0006952	defense response;	GO:0003674	molecular function;	GO:0016020	membrane	PF00168	C2;	AT2G45760|BAP2|BAL|BON association protein 2|BON ASSOCIATION PROTEIN 1-LIKE|F4I18.26
Glyma.02G267001	-2.05751	1.73221e-08	3.63257	3.82104	4.72642	2.72718	4.60104	2.6641	4.85181	2.79026	SMC1	UniRef100_A0A2P2ISU7 Uncharacterized protein n=1 Tax=Rhizophora mucronata TaxID=61149 RepID=A0A2P2ISU7_RHIMU	4e-07	97.37	NA	NA	NA	NA	NA	NA	NA	NA	NA	NA	NA	NA	NA	NA	NA
Glyma.04G007900	-2.08911	2.07233e-08	4.68899	4.89175	5.60773	3.97301	5.71617	3.66181	5.49929	4.2842	SMC1	UniRef100_UPI000F7CDE52 30S ribosomal protein S31, mitochondrial n=1 Tax=Abrus precatorius TaxID=3816 RepID=UPI000F7CDE52	6e-45	96.64	UniRef100_UPI000F7CDE52 30S ribosomal protein S31, mitochondrial n=1 Tax=Abrus precatorius TaxID=3816 RepID=UPI000F7CDE52	6e-45	96.64	AT2G21290.1 | Symbols: | unknown protein; FUNCTIONS IN: molecular_function unknown; INVOLVED IN: biological_process unknown; LOCATED IN: mitochondrion; EXPRESSED IN: 22 plant structures; EXPRESSED DURING: 13 growth stages; Has 63 Blast hits to 63 proteins in 12 species: Archae - 0; Bacteria - 0; Metazoa - 0; Fungi - 0; Plants - 63; Viruses - 0; Other Eukaryotes - 0 (source: NCBI BLink). | chr2:91…	3e-13	57.14	GO:0032544	plastid translation;	GO:0003674	molecular function;	GO:0005739 GO:0005840 GO:0009536	mitochondrion; ribosome; plastid	PF17067	RPS31;	AT2G21290|F3K23.5|F3K23_5
Glyma.15G131500	-3.17271	2.40416e-08	6.06621	6.77623	7.61747	5.22497	7.67917	4.45326	7.55577	5.99668	SMC1	UniRef100_K7MB46 Helicase ATP-binding domain-containing protein n=2 Tax=Soja TaxID=1462606 RepID=K7MB46_SOYBN	0	99.65	UniRef100_K7MB46 Helicase ATP-binding domain-containing protein n=2 Tax=Soja TaxID=1462606 RepID=K7MB46_SOYBN	0	99.65	AT3G03300.1 | Symbols: DCL2, ATDCL2 | dicer-like 2 | chr3:768020-774833 REVERSE LENGTH=1388	7e-78	53.5	GO:0010216 GO:0010267 GO:0030422 GO:0051214 GO:0051607 GO:0090501	maintenance of DNA methylation; production of ta-siRNAs involved in RNA interference; production of siRNA involved in RNA interference; RNA virus induced gene silencing; defense response to virus; RNA phosphodiester bond hydrolysis;	GO:0003723 GO:0004386 GO:0004525 GO:0005515 GO:0005524 GO:0046872	RNA binding; helicase activity; ribonuclease III activity; protein binding; ATP binding; metal ion binding;	GO:0005634 GO:0005737 GO:0016442	nucleus; cytoplasm; RISC complex	PF00270	DEAD;	AT3G03300|DCL2|ATDCL2|dicer-like 2|T17B22.28|AtDCL2
Glyma.15G270100	-2.66202	2.94376e-08	4.29276	4.9504	5.50338	3.73978	5.58086	3.00466	5.42589	4.4749	SMC1	UniRef100_I1MJK6 Uncharacterized protein n=1 Tax=Glycine max TaxID=3847 RepID=I1MJK6_SOYBN	2e-31	98.21	NA	NA	NA	NA	NA	NA	NA	NA	NA	NA	NA	NA	NA	NA	NA
Glyma.03G057100	2.35903	3.20083e-08	5.21618	3.05957	3.58724	4.6885	4.08709	6.34526	3.0874	3.03175	SMC2	UniRef100_A0A0R0KKI0 Fe2OG dioxygenase domain-containing protein n=3 Tax=Soja TaxID=1462606 RepID=A0A0R0KKI0_SOYBN	0	89.45	UniRef100_A0A0R0KKI0 Fe2OG dioxygenase domain-containing protein n=3 Tax=Soja TaxID=1462606 RepID=A0A0R0KKI0_SOYBN	0	89.45	AT5G05600.1 | Symbols: | 2-oxoglutarate (2OG) and Fe(II)-dependent oxygenase superfamily protein | chr5:1672266-1674602 FORWARD LENGTH=371	2e-175	89.69	GO:0009813 GO:0055114 GO:0080167 GO:0097237 GO:2000022	flavonoid biosynthetic process; oxidation-reduction process; response to karrikin; cellular response to toxic substance; regulation of jasmonic acid mediated signaling pathway;	GO:0046872 GO:0051213 GO:0120091	metal ion binding; dioxygenase activity; jasmonic acid hydrolase;	GO:0005737 GO:0005829	cytoplasm; cytosol	PF03171 PF14226	2OG-FeII_Oxy; DIOX_N;	AT5G05600|JOX2|JAO2|Jasmonic Acid Oxidase 2|JASMONATE-INDUCED OXYGENASE2|MOP10.14|MOP10_14
Glyma.16G170000	-4.69221	4.07641e-08	1.07754	7.4365	4.91946	3.59458	2.01452	0.14055	7.82439	7.04862	SMC1	UniRef100_A0A0B2QWW6 Extensin-3 n=2 Tax=Soja TaxID=1462606 RepID=A0A0B2QWW6_GLYSO	2e-92	99.46	UniRef100_A0A0B2QWW6 Extensin-3 n=2 Tax=Soja TaxID=1462606 RepID=A0A0B2QWW6_GLYSO	2e-92	99.46	NA	NA	NA	NA	NA	NA	NA	NA	NA	PF04554	Extensin_2;	AT1G21310|ATEXT3|RSH|EXT3|extensin 3|ROOT-SHOOT-HYPOCOTYL DEFECTIVE|F16F4.4|F16F4_4
Glyma.16G042000	-2.17526	4.69514e-08	5.25665	6.77329	6.85414	5.1758	6.32865	4.18466	7.37963	6.16695	SMC1	UniRef100_A0A0R4J5C5 Uncharacterized protein n=2 Tax=Soja TaxID=1462606 RepID=A0A0R4J5C5_SOYBN	0	99.62	UniRef100_A0A1S3TBJ9 NADPH-dependent aldehyde reductase-like protein, chloroplastic n=1 Tax=Vigna radiata var. radiata TaxID=3916 RepID=A0A1S3TBJ9_VIGRR	3e-167	99.62	AT3G03980.1 | Symbols: | NAD(P)-binding Rossmann-fold superfamily protein | chr3:1031786-1033081 FORWARD LENGTH=270	6e-135	99.62	GO:0055114	oxidation-reduction process;	GO:0016491	oxidoreductase activity;	GO:0009507	chloroplast	PF08659	KR;	AT3G03980|T11I18.9|T11I18_9
Glyma.11G156513	2.50973	6.43473e-08	5.43359	4.33995	3.07315	6.70039	4.16279	6.70439	1.98351	6.69638	SMC2	UniRef100_A0A445I1X0 Fasciclin-like arabinogalactan protein 11 n=1 Tax=Glycine soja TaxID=3848 RepID=A0A445I1X0_GLYSO	0	99.66	UniRef100_A0A445I1X0 Fasciclin-like arabinogalactan protein 11 n=1 Tax=Glycine soja TaxID=3848 RepID=A0A445I1X0_GLYSO	0	99.66	AT5G03170.1 | Symbols: FLA11, ATFLA11 | FASCICLIN-like arabinogalactan-protein 11 | chr5:752898-753638 REVERSE LENGTH=246	2e-46	54.64	GO:0009834	plant-type secondary cell wall biogenesis;	NA	NA	GO:0005576 GO:0005886 GO:0031225	extracellular region; plasma membrane; anchored component of membrane	PF02469	Fasciclin;	AT5G03170|FLA11|ATFLA11|FASCICLIN-like arabinogalactan-protein 11|ARABIDOPSIS FASCICLIN-LIKE ARABINOGALACTAN-PROTEIN 11|F15A17.200|F15A17_200
Glyma.16G142500	-1.97476	6.54364e-08	5.30444	5.74403	6.21788	4.83059	6.30267	4.30622	6.13309	5.35496	SMC1	UniRef100_I1MNI9 Uncharacterized protein n=2 Tax=Soja TaxID=1462606 RepID=I1MNI9_SOYBN	3e-138	99.48	UniRef100_A0A4D6L0X6 Calcium-binding protein CML n=1 Tax=Vigna unguiculata TaxID=3917 RepID=A0A4D6L0X6_VIGUN	4e-91	99.48	AT3G50770.1 | Symbols: CML41 | calmodulin-like 41 | chr3:18873987-18874604 FORWARD LENGTH=205	5e-60	99.48	NA	NA	GO:0005509	calcium ion binding;	GO:0009507	chloroplast	PF13833 PF13499	EF-hand_8; EF-hand_7;	AT3G50770
Glyma.17G225500	2.5633	6.8834e-08	4.22723	3.99155	3.08554	5.13324	2.97423	5.48023	3.19685	4.78626	SMC2	UniRef100_I1MX76 PABS domain-containing protein n=2 Tax=Soja TaxID=1462606 RepID=I1MX76_SOYBN	0	99.71	UniRef100_I1MX76 PABS domain-containing protein n=2 Tax=Soja TaxID=1462606 RepID=I1MX76_SOYBN	0	99.71	AT5G19530.1 | Symbols: ACL5 | S-adenosyl-L-methionine-dependent methyltransferases superfamily protein | chr5:6589176-6591091 REVERSE LENGTH=339	0	99.12	GO:0006596 GO:0009826 GO:0009926 GO:0010087 GO:0048759	polyamine biosynthetic process; unidimensional cell growth; auxin polar transport; phloem or xylem histogenesis; xylem vessel member cell differentiation;	GO:0010487 GO:0016768	thermospermine synthase activity; spermine synthase activity;	GO:0005634 GO:0005737	nucleus; cytoplasm	PF01564	Spermine_synth;	AT5G19530|ACL5|ACAULIS 5|T20D1.50|T20D1_50|SPERMINE SYNTHASE
Glyma.12G221200	-2.22038	7.2614e-08	3.46724	3.51825	4.43357	2.55192	4.49105	2.44344	4.3761	2.6604	SMC1	UniRef100_I1LUX7 Uncharacterized protein n=2 Tax=Soja TaxID=1462606 RepID=I1LUX7_SOYBN	1e-76	99.12	UniRef100_A0A1S3UDP7 uncharacterized protein LOC106764386 n=1 Tax=Vigna radiata var. radiata TaxID=3916 RepID=A0A1S3UDP7_VIGRR	2e-68	99.12	AT3G15518.1 | Symbols: | unknown protein; FUNCTIONS IN: molecular_function unknown; INVOLVED IN: biological_process unknown; LOCATED IN: cellular_component unknown; Has 30201 Blast hits to 17322 proteins in 780 species: Archae - 12; Bacteria - 1396; Metazoa - 17338; Fungi - 3422; Plants - 5037; Viruses - 0; Other Eukaryotes - 2996 (source: NCBI BLink). | chr3:5249221-5249541 FORWARD LENGTH=106	2e-26	69.03	GO:0008150	biological process;	GO:0003674	molecular function;	GO:0005739	mitochondrion	NA	NA	AT3G15518
Glyma.09G025400	-2.93292	7.61263e-08	6.48122	6.90302	7.8183	5.56594	7.93722	5.02523	7.69939	6.10664	SMC1	UniRef100_A0A0B2QNH5 Endoribonuclease Dicer like 2 n=4 Tax=Soja TaxID=1462606 RepID=A0A0B2QNH5_GLYSO	0	99.93	UniRef100_A0A0B2QNH5 Endoribonuclease Dicer like 2 n=4 Tax=Soja TaxID=1462606 RepID=A0A0B2QNH5_GLYSO	0	99.93	AT3G03300.1 | Symbols: DCL2, ATDCL2 | dicer-like 2 | chr3:768020-774833 REVERSE LENGTH=1388	0	97.46	GO:0010216 GO:0010267 GO:0030422 GO:0051214 GO:0051607 GO:0090501	maintenance of DNA methylation; production of ta-siRNAs involved in RNA interference; production of siRNA involved in RNA interference; RNA virus induced gene silencing; defense response to virus; RNA phosphodiester bond hydrolysis;	GO:0003723 GO:0004386 GO:0004525 GO:0005515 GO:0005524 GO:0046872	RNA binding; helicase activity; ribonuclease III activity; protein binding; ATP binding; metal ion binding;	GO:0005634 GO:0005737 GO:0016442	nucleus; cytoplasm; RISC complex	PF02170 PF00270 PF03368 PF00271 PF00636	PAZ; DEAD; Dicer_dimer; Helicase_C; Ribonuclease_3;	AT3G03300|DCL2|ATDCL2|dicer-like 2|T17B22.28|AtDCL2
Glyma.13G283600	-2.29339	8.63784e-08	3.74679	3.60139	4.47755	2.87063	4.82608	2.66751	4.12901	3.07376	SMC1	UniRef100_C6SZ72 EF-hand domain-containing protein n=1 Tax=Glycine max TaxID=3847 RepID=C6SZ72_SOYBN	1e-76	99.15	UniRef100_C6SZ72 EF-hand domain-containing protein n=1 Tax=Glycine max TaxID=3847 RepID=C6SZ72_SOYBN	1e-76	99.15	AT5G54490.1 | Symbols: PBP1 | pinoid-binding protein 1 | chr5:22121458-22121841 FORWARD LENGTH=127	2e-48	93.16	GO:0009733 GO:0071456	response to auxin; cellular response to hypoxia;	GO:0005509 GO:0005515	calcium ion binding; protein binding;	GO:0005634	nucleus	PF13833	EF-hand_8;	AT5G54490|PBP1|pinoid-binding protein 1|F24B18.11|F24B18_11
Glyma.15G087900	-3.29417	8.71956e-08	4.02656	4.7475	5.44106	3.333	5.52111	2.53201	5.36101	4.13399	SMC1	UniRef100_A0A0B2PCA3 Heat shock 70 kDa protein n=1 Tax=Glycine soja TaxID=3848 RepID=A0A0B2PCA3_GLYSO	0	98.02	UniRef100_A0A0B2PCA3 Heat shock 70 kDa protein n=1 Tax=Glycine soja TaxID=3848 RepID=A0A0B2PCA3_GLYSO	0	98.02	AT1G16030.1 | Symbols: Hsp70b | heat shock protein 70B | chr1:5502386-5504326 REVERSE LENGTH=646	0	80.72	GO:0006457 GO:0006986 GO:0009408 GO:0009615 GO:0034620 GO:0042026 GO:0051085	protein folding; response to unfolded protein; response to heat; response to virus; cellular response to unfolded protein; protein refolding; chaperone cofactor-dependent protein refolding;	GO:0005524 GO:0016887 GO:0031072 GO:0042623 GO:0044183 GO:0051082 GO:0051787	ATP binding; ATPase activity; heat shock protein binding; ATPase activity, coupled; protein folding chaperone; unfolded protein binding; misfolded protein binding;	GO:0005618 GO:0005737 GO:0005829 GO:0005886 GO:0009507	cell wall; cytoplasm; cytosol; plasma membrane; chloroplast	PF00012	HSP70;	AT1G16030|Hsp70b|heat shock protein 70B|T24D18.14|T24D18_14
Glyma.20G158000	-2.02616	8.72233e-08	4.51684	4.45847	5.14476	3.83055	5.51031	3.52337	4.7792	4.13773	SMC1	UniRef100_A0A0B2QYM5 25.3 kDa vesicle transport protein n=2 Tax=Soja TaxID=1462606 RepID=A0A0B2QYM5_GLYSO	1e-162	99.55	UniRef100_A0A0B2QYM5 25.3 kDa vesicle transport protein n=2 Tax=Soja TaxID=1462606 RepID=A0A0B2QYM5_GLYSO	1e-162	99.55	AT5G52270.1 | Symbols: | SNARE-like superfamily protein | chr5:21221643-21222600 REVERSE LENGTH=214	5e-60	73.76	NA	NA	NA	NA	GO:0005634	nucleus	PF13774	Longin;	AT5G52270
Glyma.11G156304	2.3276	1.04069e-07	5.12618	3.93998	3.01965	6.04652	3.97559	6.27677	2.06371	5.81626	SMC2	UniRef100_A0A445I2B7 Fasciclin-like arabinogalactan protein 11 n=1 Tax=Glycine soja TaxID=3848 RepID=A0A445I2B7_GLYSO	0	99.66	UniRef100_A0A445I2B7 Fasciclin-like arabinogalactan protein 11 n=1 Tax=Glycine soja TaxID=3848 RepID=A0A445I2B7_GLYSO	0	99.66	AT5G03170.1 | Symbols: FLA11, ATFLA11 | FASCICLIN-like arabinogalactan-protein 11 | chr5:752898-753638 REVERSE LENGTH=246	2e-51	60.75	GO:0009834	plant-type secondary cell wall biogenesis;	NA	NA	GO:0005576 GO:0005886 GO:0031225	extracellular region; plasma membrane; anchored component of membrane	PF02469	Fasciclin;	AT5G03170|FLA11|ATFLA11|FASCICLIN-like arabinogalactan-protein 11|ARABIDOPSIS FASCICLIN-LIKE ARABINOGALACTAN-PROTEIN 11|F15A17.200|F15A17_200
Glyma.19G053800	3.21931	1.25388e-07	3.19609	1.50399	1.13008	3.57	1.79063	4.60155	0.469524	2.53846	SMC2	UniRef100_A0A0R0EU75 Pectate lyase n=3 Tax=Soja TaxID=1462606 RepID=A0A0R0EU75_SOYBN	0	99.75	UniRef100_A0A0R0EU75 Pectate lyase n=3 Tax=Soja TaxID=1462606 RepID=A0A0R0EU75_SOYBN	0	99.75	AT3G27400.1 | Symbols: | Pectin lyase-like superfamily protein | chr3:10140323-10143023 FORWARD LENGTH=412	0	93.58	GO:0009624 GO:0045490	response to nematode; pectin catabolic process;	GO:0030570 GO:0046872	pectate lyase activity; metal ion binding;	GO:0005576 GO:0005829	extracellular region; cytosol	PF00544	Pec_lyase_C;	AT3G27400|PLL18|K1G2.22
Glyma.07G209900	-2.80472	1.45587e-07	2.87072	5.69685	5.0774	3.49017	4.08724	1.6542	6.06755	5.32614	SMC1	UniRef100_I1KLX2 Peroxidase n=1 Tax=Glycine max TaxID=3847 RepID=I1KLX2_SOYBN	0	99.71	UniRef100_I1KLX2 Peroxidase n=1 Tax=Glycine max TaxID=3847 RepID=I1KLX2_SOYBN	0	99.71	AT1G49570.1 | Symbols: | Peroxidase superfamily protein | chr1:18347077-18348712 FORWARD LENGTH=350	1e-137	98.53	GO:0006979 GO:0042744 GO:0055114	response to oxidative stress; hydrogen peroxide catabolic process; oxidation-reduction process;	GO:0004601 GO:0020037 GO:0046872	peroxidase activity; heme binding; metal ion binding;	GO:0005576	extracellular region	PF00141	peroxidase;	AT1G49570|F14J22.19|F14J22_19
Glyma.14G212400	-2.43352	1.46059e-07	3.3685	4.67569	4.86661	3.17758	4.48063	2.25638	5.2526	4.09879	SMC1	UniRef100_I1MBT7 Uncharacterized protein n=2 Tax=Soja TaxID=1462606 RepID=I1MBT7_SOYBN	3e-43	98.57	UniRef100_A0A371HXH6 Reverse transcriptase Ty1/copia-type domain-containing protein (Fragment) n=1 Tax=Mucuna pruriens TaxID=157652 RepID=A0A371HXH6_MUCPR	3e-19	78.57	NA	NA	NA	NA	NA	NA	NA	NA	NA	NA	NA	NA
Glyma.19G254900	-2.38808	1.53378e-07	5.87117	6.35622	6.91143	5.31596	7.04688	4.69547	6.77599	5.93646	SMC1	UniRef100_I1NCK3 Uncharacterized protein n=3 Tax=Soja TaxID=1462606 RepID=I1NCK3_SOYBN	0	99.87	UniRef100_A0A445FLP1 Endoribonuclease Dicer-like 2 isoform C n=1 Tax=Glycine soja TaxID=3848 RepID=A0A445FLP1_GLYSO	0	82.38	AT3G03300.1 | Symbols: DCL2, ATDCL2 | dicer-like 2 | chr3:768020-774833 REVERSE LENGTH=1388	0	94.68	GO:0010216 GO:0010267 GO:0030422 GO:0051214 GO:0051607 GO:0090501	maintenance of DNA methylation; production of ta-siRNAs involved in RNA interference; production of siRNA involved in RNA interference; RNA virus induced gene silencing; defense response to virus; RNA phosphodiester bond hydrolysis;	GO:0003723 GO:0004386 GO:0004525 GO:0005515 GO:0005524 GO:0046872	RNA binding; helicase activity; ribonuclease III activity; protein binding; ATP binding; metal ion binding;	GO:0005634 GO:0005737 GO:0016442	nucleus; cytoplasm; RISC complex	PF00035 PF02170 PF00636 PF02170 PF14622 PF00636	dsrm; PAZ; Ribonuclease_3; PAZ; Ribonucleas_3_3; Ribonuclease_3;	AT3G03300|DCL2|ATDCL2|dicer-like 2|T17B22.28|AtDCL2
[truncated: 3,897 more rows]

## Sheet: ST8 STEM B1aB2.Path - EV.Path
Supplemental Table 8. Significantly differentially expressed genes (DEGs, FDR < 0.01) identified by comparing P. gregata-infected stems of B1a/B2 and Empty vector (EV) plants. Output from edgeR including Wm82.a4.v1 gene identifier [Gene ID], log2 fold-change [logFC], false discovery rate [FDR], and log2 counts per million [logCPM]) is reported for Mock, P. gregata, EV, B1a/B2, EV x Mock, B1a.B2 x…
[truncated: 1,368 more rows]

## Sheet: ST9 ROOT B1aB2.Mock-EV.Mock
Supplemental Table 9. Significantly differentially expressed genes (DEGs, FDR < 0.01) identified by comparing mock-infected roots of B1a/B2 and Empty vector (EV) plants. Output from edgeR including Wm82.a4.v1 gene identifier [Gene ID], log2 fold-change [logFC], false discovery rate [FDR], and log2 counts per million [logCPM]) is reported for Mock, P. gregata, EV, B1a/B2, EV x Mock, B1a.B2 x Mock,…
[truncated: 411 more rows]

[truncated: 5 more sheets: ST10 ROOT B1aB2.Path-EV.Path, ST11 Gstats_VIGSVectors, ST12 TrtEV Stems, ST13 Trt B1aB2 Stems, ST14 Gostats Trt Stems]
